# Supplementary material for: Genome-Wide Identification, Characterization, and Expression Analysis of Orphan Genes Within Coriander
Source: Plants (Basel). 2025 Mar 3;14(5):778. doi: 10.3390/plants14050778 (PMC11901849; doi:10.3390/plants14050778)
Supplement: Supplementary file 1 [file plants-14-00778-s001.zip]

Archive with 2 entries (2 files):
- plants-3485798-Supplementary Figures.pdf
- plants-3485798-Supplementary Tables.xlsx
