# Supplementary material for: Genome-Wide Identification, Characterization, and Expression Analysis of Orphan Genes Within Coriander
Source: Plants (Basel). 2025 Mar 3;14(5):778. doi: 10.3390/plants14050778 (PMC11901849; doi:10.3390/plants14050778)
Supplement: Supplementary file 1 [file plants-14-00778-s001.zip › plants-3485798-Supplementary Tables.xlsx]

## Sheet: Table S1
Table S1. Gene numbers and percentage of different types of intron number of ECGs.
Different types of intron number	Gene numbers	Percentage (%)
Intron-less	7667	19.9101
1 intron	6931	17.9989
2 introns	4853	12.6026
3 introns	3780	9.81614
4 introns	3061	7.949
≥5 introns	12216	31.7233
Total	38508	100

## Sheet: Table S2
Table S2. FPKM values of CsOGs in different tissues of coriander.
CsOGs ID	Root1	Root2	Root3	Stem1	Stem2	Stem3	Leaf1	Leaf2	Leaf3	Flower1	Flower2	Flower3
Cs01G00059	0	0	0	0.265186	0.195005	0.216462	0.416066	2.07656	2.89103	1.11924	1.17839	0.702823
Cs01G00060	0	0.217767	0	0.600663	0.883395	0.980599	2.82724	3.29247	4.67739	1.26758	7.5625	0.795968
Cs01G00111	0.350547	0.398119	0.725522	0.439251	0.646007	0.448181	1.63677	1.11787	0.94063	0.849705	0.487966	0.94587
Cs01G00133	1.53938	0	0	18.1021	16.5847	19.7418	8.61356	10.6893	15.1361	23.4841	30.4393	19.2691
Cs01G00135	0	0	0	0	0	0	0	0	0	2.07401	0	0.71038
Cs01G00168	1.63912	1.26013	1.2178	2.42253	2.28485	1.50456	0.45445	0.742297	0.820191	2.00045	1.91114	1.74468
Cs01G00189	1.842	1.00415	3.50736	1.15405	2.20644	0.565206	1.81066	1.4459	2.33653	0.487079	0.512816	0.305858
Cs01G00193	0	0.406679	0	0.186956	0.412435	0.305211	0.43999	0.58559	0.436752	5.52347	0.969223	3.34456
Cs01G00196	0.193141	0	0	0.242015	0.533896	0.395096	1.32899	0.568534	0.942291	0.340482	0.716947	1.28282
Cs01G00218	0	0	0.119056	0	0	0	0	0	0	2.78867	0.533823	2.14911
Cs01G00322	0.542552	1.31452	0.598885	0	0	0	0	0	2.29405	1.27526	0.503492	1.65163
Cs01G00332	1.69823	5.29013	2.2093	11.8558	12.7419	11.9107	3.1002	6.66525	7.10165	4.70447	7.42958	5.43831
Cs01G00378	0	0	0	0	0	0	0	0	0	0	0	0
Cs01G00385	4.62174	2.00829	2.66171	11.0789	12.9609	12.7428	0	0.197168	1.17644	2.47967	2.42422	2.50248
Cs01G00386	1.39604	0.951296	1.01128	6.55987	9.00443	3.74821	0.343072	0.171225	0.170274	0.922886	1.78136	1.15904
Cs01G00434	2.14238	2.3636	2.53375	1.1505	0.84602	1.7217	1.35381	1.20121	0.44795	1.48372	0.994075	1.27049
Cs01G00458	0	0	0	0	0	0	0	0	0	0	0	0
Cs01G00520	0	0	0	0	0	0	0	0	0	0.430303	0.33978	0.607963
Cs01G00541	0.985101	0.298343	0.611654	0.205729	0	0.0839646	0.0806951	0	0	0.0723583	0.0761818	0.0681555
Cs01G00624	0	0	0	0.749699	0.413469	0.152988	0.882185	0.293529	2.91898	6.4602	2.63734	3.22876
Cs01G00663	1.36382	0.743472	0.993581	0.68357	1.05559	1.00435	1.12612	1.44524	1.27752	0.577014	0.810006	0.362333
Cs01G00674	0	0	0	0	0	0	0	0	0.156542	0	0.148882	0.133196
Cs01G00676	0	0	0	0	0	0	0	0	0	0	0	0
Cs01G00726	0	0	0	0.744105	0	0	0.291867	0	0.869158	1.04686	1.65326	1.47908
Cs01G00810	0.796628	0.874578	0.659507	0.291144	0.397601	0.237651	0.195769	0.195414	0.356268	1.55063	0.800883	0.881851
Cs01G00822	0	0	0	0	0	0.104257	0.0500985	0.200031	2.88433	24.3481	12.7228	53.061
Cs01G00835	6.66886	5.44293	7.86037	3.82411	3.54111	1.50293	2.88882	3.65994	4.63222	4.08482	3.25172	3.65987
Cs01G00837	0.371842	0.0844608	0.615677	0.232967	0.513938	0.285244	0.91379	0.364854	0.816358	1.55683	1.29402	0.92615
Cs01G00868	0	0	0	0	0	0	0	0	0	0.269767	1.42011	0.254098
Cs01G00869	0	0	0	0	0	0	0	0	0	0	0	0
Cs01G00894	0	0	0	0	0	0	0	0	0	5.12556	8.52064	3.04917
Cs01G00982	0	0.144597	0	0	0	0	0	0	0	1.68334	2.21537	1.98196
Cs01G00991	0	0	0	0	0	0	0	0.665443	0.220582	19.7267	9.02091	9.57197
Cs01G01023	0	0	0	1.47875	1.55343	0.172436	0.662885	1.32337	0	0.1486	0	0.979783
Cs01G01088	35.1165	7.38702	17.3286	12.7889	9.56371	11.8546	3.91102	6.28024	7.0893	12.1981	11.3979	10.9151
Cs01G01125	0	0.254572	0	0.351092	0	0.85975	0	0	0	81.9938	152.111	33.9632
Cs01G01165	0	0	0	0	0	0	0	0	0	0	0	0
Cs01G01207	20.6893	9.7603	5.27019	3.9884	4.0327	7.52855	5.86653	6.2463	3.10579	3.85766	2.21537	0.99098
Cs01G01221	0.795742	1.68696	1.75673	1.9942	1.71084	0	0.782204	2.60262	0.517632	2.10418	0.492304	1.54152
Cs01G01247	0.626569	0.853919	1.9452	0.588839	0.433002	0	0	0	0.152844	0	0.145365	0.780299
Cs01G01254	0.128346	1.51594	0.531269	0	0	0	0	0	0	0	0	0
Cs01G01388	0	0	0	0	0	0	0	0	0	0	0	0
Cs01G01481	2.20172	1.31942	2.09422	1.93707	1.42442	1.43742	2.4866	2.94174	0.959894	0.454199	0.260836	0.350032
Cs01G01552	1.43377	3.09385	3.70931	6.51259	5.28445	8.98219	1.93789	1.05512	1.22413	2.68551	2.16214	2.97592
Cs01G01562	0	0	0	0	0	0	0	0	0	0	0	0
Cs01G01590	0	0	0	0	0	0	0	0	0	0.81684	4.12801	0.615516
Cs01G01591	0	0	0	0	0	0	0	0	0	0.266352	0.841279	0
Cs01G01763	6.35942	2.37044	2.15991	3.4735	2.85474	6.33772	1.76317	2.55996	3.65949	8.04877	9.53334	5.27981
Cs01G01773	0	0	0	0.602275	0.553604	0.327744	0.393727	0.0786027	0.547161	0.07061	0.0371706	0.0665087
Cs01G01844	1.49202	2.48526	0.823468	4.67391	2.74957	2.28908	0	0	0.48528	4.16452	3.23074	2.47745
Cs01G01906	0	0	0	2.02663	0	0	0	0	0.473444	0	0	0
Cs01G01983	0.723402	0.0821574	0	0.113307	0.16664	0.0924883	0.444434	0.443629	0	0.239111	0	0.225223
Cs01G02001	0	0	0	0	0	0	0	0.24553	0	0	0	0
Cs01G02161	3.39095	6.77798	4.30449	1.98287	2.083	2.31221	2.6666	1.99633	2.20582	0.797038	1.25873	2.06454
Cs01G02208	0	0.296305	0	3.26918	0.600998	0.333564	0	0	0	0	0	0
Cs01G02316	0.46384	0.0702382	0.0640001	0.193737	0	1.02791	0	0	0	0	0	0.0641827
Cs01G02324	0	0	0	0	0.611015	0.678247	2.60735	4.12082	2.80384	0.389663	0.410253	1.65163
Cs01G02332	2.93765	3.79286	3.904	1.74363	1.28218	3.63723	5.31939	8.41976	3.62074	9.19897	3.73054	7.25264
Cs01G02368	1.3508	3.68187	1.21995	0.923241	2.26302	0.502405	0.603553	1.08443	1.0784	0.974157	0.455837	1.12148
Cs01G02472	0	0	0	0	0	0	0	0	0	0	0	0.122343
Cs01G02473	0	0	0	0	0	0.203474	1.56441	0.58559	4.46457	1.05209	0.738456	0.49549
Cs01G02474	0	0	0	0.971201	1.19029	1.84977	64.7604	40.0534	235.455	56.4758	66.6528	62.6334
Cs01G02485	7.03926	3.15147	3.37833	3.4515	4.2301	4.90425	1.7048	1.80182	1.29408	7.46354	7.38456	3.89616
Cs01G02509	0.345975	2.6719	0.716059	1.0838	4.46306	2.47708	0.340089	0.169736	0	3.50697	2.08694	1.57982
Cs01G02555	6.44699	8.03317	6.09976	3.23134	7.46796	5.46366	3.25918	6.32582	4.3136	5.52022	7.52131	5.50545
Cs01G02556	47.3709	25.1647	31.8468	33.4662	25.8247	35.5237	14.1531	18.5491	18.017	27.9976	27.8451	25.4589
Cs02G00052	1.64259	0.994933	1.20876	3.65908	4.70874	3.92014	0.897023	1.07448	0.890421	10.7783	7.11356	10.4553
Cs02G00161	0.602835	0	0.499071	0	1.38867	2.46635	0	0.591505	0	0.531358	0.279718	0
Cs02G00195	1.79298	1.1636	1.27231	9.30769	13.2168	11.7893	48.8458	57.805	33.2406	2.70924	3.3278	1.70125
Cs02G00241	0	0	0	0	0	0	0	0	0	1.01947	0.214667	2.11255
Cs02G00327	6400.26	2794.02	4185.02	3833.08	3275.91	3794.23	2485	3282.95	3306.73	1958.51	2296.31	2472.19
Cs02G00541	1.8389	1.06321	1.38398	1.25685	0.154037	1.19691	0.328657	0	0	1.76822	3.56817	1.66551
Cs02G00570	1.51859	0.413923	0.502881	1.71258	0.279854	3.10648	0.597102	0.29801	1.33359	1.7401	1.26834	1.13471
Cs02G00649	0	0	0	0	0	0	0	0.122508	0	0.110051	0	1.7622
Cs02G00716	7.8214	1.08139	2.53375	5.32639	2.97674	5.04338	4.17844	2.00202	5.14314	12.4392	8.52064	8.89341
Cs02G00866	0.477445	0.289194	0	0	0.293287	0.976676	1.09509	0.156157	0.155289	0.841672	0.295382	0.396392
Cs02G00982	0	0	0	0	0	0	0	0	0	0	0	0
Cs02G01143	11.0325	6.77798	9.3075	10.0061	9.00386	10.9618	12.1875	17.2172	15.071	11.2989	18.3314	16.4
Cs02G01216	0	0.425285	0	0	0.431304	0	0	0.229643	0	0	0.217193	0.38862
Cs02G01233	0	0	0	0.0758443	0	0.061909	0	0.0593905	0	0.106703	0.112341	0.100505
Cs02G01239	0	0	1.14144	0.246807	0.362979	2.0146	0	0	1.15314	0	0	1.30822
Cs02G01263	9.61742	4.42888	5.5625	4.45724	4.12738	3.63828	0.777024	0.646347	1.15696	2.67087	2.32296	2.95325
Cs02G01334	0.730598	0.705284	0.756053	1.25877	1.22016	1.44783	0	0.0448041	0.267331	0.684221	0.211875	2.08508
Cs02G01529	1.228	0.223143	0.609976	3.69296	3.39453	2.00962	0.482842	1.20492	0.718933	0.432959	0.455837	0.611716
Cs02G01684	0.633553	1.15125	0.944103	5.23954	6.77175	3.36964	0.124555	0	0.247276	3.68566	2.11659	1.68319
Cs02G01685	0.793099	0.720583	1.14902	19.3789	11.3271	10.1399	0	0.194548	0.386934	6.29157	7.72802	2.46922
Cs02G01717	3.23083	5.38162	4.45787	0	0	0	1.14684	0.352235	0.0875693	0	0.0832845	0
Cs02G01725	0	0	0	0	0	0	0	0	0	0	0	0
Cs02G01778	8.56251	8.60943	7.6794	3.5764	3.86596	5.10875	0.785571	0.700132	0.863338	0.779885	0.68866	0.663497
Cs02G01954	3.78258	2.41844	3.1315	3.51092	2.32358	2.72254	0.550848	2.06194	2.05048	3.45757	2.73021	0.930498
Cs02G02096	0	0	0	0	0	0	0.19203	0.0958413	0.762469	0	0	0
Cs02G02100	2.32522	8.68521	7.27218	0.971201	2.38058	0.792757	0.761887	1.01401	0.504187	1.36635	2.15782	1.28699
Cs02G02218	0	0	0	0.719063	1.23378	0.782593	2.63242	2.25227	6.15932	3.54069	4.97037	2.8586
Cs02G02223	0	0	0.279932	0.211848	0.311566	0.345848	0.166191	0	0	0.149021	0	0.140365
Cs02G02228	0	0.495195	0	0	0.251102	0	0	0.802178	0.79772	0	0	0
Cs02G02247	0	0	0	0	0	0	0	0	0	0	0	0
Cs02G02274	1.31373	0.341031	0.776856	0	1.03757	1.53565	0.553446	0.920739	1.83124	1.65423	1.21915	1.40233
Cs02G02295	1.94914	0.252988	0.691559	0.232605	0.171046	0.0949335	0.0912369	0	0.452827	0	0.258402	0.154118
Cs02G02298	0	0	0	0	0	0	0	0	0	0	0	0
Cs02G02311	5.04762	2.42793	1.72068	2.23231	2.73589	1.82216	1.7512	3.20472	2.31775	3.66399	3.30652	4.43723
Cs02G02373	0.828898	1.75725	0.914964	1.38486	1.01836	0.282603	0.271599	0.271107	1.0784	2.19185	2.82049	1.14697
Cs02G02377	2.72228	1.14156	1.73362	6.03508	3.66609	5.35458	3.70518	7.6024	6.74283	2.58408	3.69228	2.7817
Cs02G02397	0	0	0	0	0	0	0	0	0.146684	0	0	0
Cs02G02493	0	0	0	0	0.16664	0	0.533321	0.354903	1.05879	0	0	0
Cs02G02530	1.2698	2.69196	0.175206	4.77335	3.70509	4.11278	1.45623	1.8689	3.51053	4.85006	4.12435	4.21694
Cs02G02572	66.4445	39.4027	57.9721	37.8898	35.5611	31.742	18.3818	35.5258	29.1168	53.3059	44.3073	44.2638
Cs02G02604	0	0	0	0	0	0	0	0	0	0	0.4244	0.189843
Cs02G02620	0	0	0	0	0	0	0	0	0	0	0	0
Cs02G02623	0	0	0	0	0	0	0	0	0	0	0	0
Cs02G02624	1.03493	5.01492	1.42798	0	0.317869	0	0.678212	0	0	0	0	0
Cs02G02631	0	0	0	0	0	0	0	0	0	0	0	0
Cs02G02656	17.6238	13.1011	12.6007	11.2927	9.96487	9.01295	7.48081	11.3974	9.77073	13.2394	13.5673	8.97868
Cs02G02659	0.0655112	0.0595213	0	0.164177	0.362182	0.134012	1.99629	1.79984	0.95884	2.7717	1.70226	2.28437
Cs02G02669	21.1688	6.48833	9.2904	4.15458	7.05017	8.08679	1.50424	3.25328	4.4795	6.96897	8.28396	3.59971
Cs02G02672	5.11549	3.09851	6.82302	2.49275	1.04745	1.74406	7.54268	11.7118	3.32763	1.25249	1.31867	1.41569
Cs02G02729	0	0	0	0.216761	0.0796976	0	0	0.0848681	0	0.838622	0.802669	0.861722
Cs02G02755	21.0413	11.4704	14.2523	8.62875	13.3953	15.6519	7.14513	9.38446	3.73292	18.8837	18.4614	14.293
Cs02G02785	0.897454	1.76669	1.85745	1.12455	1.51605	0.764941	0.735154	1.02735	0.875693	0.131841	0.55523	0.620915
Cs02G02786	3.63136	2.72554	4.05198	2.76972	2.90959	3.22975	1.39679	1.39426	1.54057	2.22664	2.63734	2.09731
Cs02G02787	0	0	0	0.154829	0.683122	2.27487	0	0	0.120566	0	0.114667	0
Cs02G02816	0	0	0	0	0	0	0	0	0	1.4141	0.297764	0.532785
Cs02G02817	0	0	0	0	0	0	0	0.182427	0	2.45815	0.690145	1.54358
Cs02G02832	1.06573	0.645522	0.735239	0.222567	0.818323	1.45339	1.39679	0.348566	0.866571	1.87873	1.4835	1.47467
Cs02G02853	2.37535	4.31633	3.93298	10.0454	9.5756	16.3994	7.88041	5.82677	10.4299	19.1051	14.3282	11.3396
Cs02G02877	0	0.134885	0	0	0	0	0.145934	0	3.18691	0	0	0
Cs02G02891	5.5702	4.5789	9.22284	2.65893	6.59896	6.51117	2.60735	2.0821	9.31737	8.65051	9.84607	6.60654
Cs03G00167	7.37626	6.90491	5.36642	5.88177	6.79668	6.63006	7.69021	6.79899	8.94223	22.2633	20.7431	14.6606
Cs03G00177	0	0	0.163063	0	0	0.20146	0	0.193264	0	3.81947	1.2795	1.47175
Cs03G00240	27.6001	11.5612	9.79259	13.9235	15.8534	23.0971	14.9746	9.67191	8.21915	15.9551	21.4551	14.582
Cs03G00290	1.17021	1.86062	0.726589	0.366581	1.34783	2.99227	2.58818	1.14822	0.570917	0.257865	0.542982	0.728662
Cs03G00579	2.20737	2.59977	2.84266	3.1757	2.10926	1.33791	1.20545	2.16588	1.59544	1.51328	0.910425	2.44351
Cs03G00626	10.8654	5.46687	6.43259	6.29289	6.0099	5.70202	3.53948	4.13741	3.60589	4.70503	5.49592	5.19222
Cs03G00883	2.10638	0.637928	0.775028	0.879794	2.37217	1.67567	0	0.229643	2.28367	3.30067	4.34386	10.687
Cs03G00928	6.90749	14.8111	10.9796	10.0402	11.4565	3.95644	5.97517	6.23545	5.392	5.6014	5.38457	11.4697
Cs03G01002	0.34901	0.634197	0	1.09331	1.92952	1.07092	0	0	0	0.769071	0.323884	1.88344
Cs03G01010	10.8159	5.43993	7.19535	5.56634	8.72031	10.2725	5.31595	4.54827	5.65374	10.5549	12.7258	10.5833
Cs03G01012	0	0	0	0	0	0	0.0355117	0	0.0352503	0.0955287	0.0670511	0.0599867
Cs03G01167	0	0	0	0	0	0	0.0765866	0.0764478	0	0	0	0
Cs03G01198	0	0	0	0	0	0	0	0	0	0	0	0
Cs03G01231	0.164864	0.524264	0.0682432	0	0	0.168625	0	0	0	0	0	0.273751
Cs03G01277	0	0	0	0	0	0	0	0	0	2.52098	5.48533	1.02897
Cs03G01305	0	0	0	0	0.123576	0	0	0	0	1.53676	1.24459	0.779423
Cs03G01308	0	0.251036	0.228741	0	0	0.282603	0	0	0.5392	0.243539	0	0
Cs03G01411	21.4582	16.653	14.2488	21.5665	25.1271	26.9775	12.3043	12.5014	12.2138	14.5795	15.9722	13.3615
Cs03G01586	0	0	0	0	0	0	0	0	0.210991	3.24013	0	1.07715
Cs03G01594	0.785272	0.713472	1.08351	1.96796	1.20595	1.33865	0.771912	0.513676	0	0.692164	0	1.95588
Cs03G01624	0.342992	1.24653	1.13582	0	0	0	0	0.168273	1.67338	0.755812	0.954899	1.28144
Cs03G01673	0	0.437289	0	0.804113	1.62609	2.29729	0	0	0.156542	0.28282	0.148882	0.133196
Cs03G01724	3.7539	0.809311	1.58021	5.30174	3.60551	8.42748	1.0945	2.21625	1.21061	0.0560815	0.619972	0.343357
Cs03G01794	0.22104	0.100415	0.182993	0.138486	0.305507	0.452165	0	0	0	1.2664	1.02563	1.19285
Cs03G01795	0.473656	0.430348	0	0.593512	0.727398	0.64595	0	0.154918	0	1.66998	1.02563	0.917574
Cs03G01796	0.408772	0.371396	0	0.341473	0.125551	0.557464	0.133939	0	0.265907	2.40203	1.77027	2.48876
Cs03G01819	4.76085	5.56142	4.36367	5.11333	3.91676	7.82593	0.835688	1.83518	2.82043	3.74676	4.10253	3.52913
Cs03G01908	1.21302	5.51056	2.81184	0	0	0	0	0	0	0.855357	0.225139	0.201419
Cs03G02022	0.452126	0.958503	1.12291	0.566534	0.972069	0.308294	0.296289	1.33089	0.588218	1.19556	1.11887	0.625619
Cs03G02096	9.42327	4.75648	7.36787	5.57589	7.47689	12.0478	4.88878	4.62308	4.8528	11.5361	10.6882	8.69281
Cs03G02147	2.94719	5.69016	0.914964	1.84648	1.35781	2.26082	7.24263	1.26516	1.25813	1.29888	2.73502	1.0705
Cs03G02212	0.897904	1.79477	1.88316	2.55026	1.70986	1.22452	1.17684	1.76206	1.28499	1.74117	0.66661	1.54064
Cs03G02250	4.2319	6.2111	4.22214	18.0838	25.396	17.4248	3.83991	3.08766	5.82336	9.56445	7.75378	10.9008
Cs03G02252	0	0	0	0	0	0	0	0	0	0	0	0
Cs03G02254	0	0	0	0	0	0	0	0	0	4.64157	4.70584	1.9431
Cs03G02336	1.2894	1.32027	0.982739	2.026	2.24416	2.65856	1.28758	1.56639	2.01701	4.63627	5.41306	3.85721
Cs03G02522	0	0	0	0	0	0	0	0	0	1.14714	0	5.5569
Cs03G02668	2.60511	1.29104	0.784255	0	1.52754	0.484462	0.698397	0.697131	1.15543	7.09743	5.93402	1.76961
Cs03G02681	0.746574	0.143884	0.206023	1.02053	0.771296	1.15698	1.37879	1.2875	2.33994	0.319057	0.587853	0.525918
Cs03G02715	0.0743685	0.168922	0.0923515	1.11824	0.479675	0.874749	0.986893	0.547281	1.26989	13.3068	7.31554	9.87893
Cs03G02749	16.8148	6.6704	11.9599	10.98	6.11015	4.60239	2.79359	4.64754	5.31497	8.34992	6.1538	5.30882
Cs03G02770	0	0	0	0	0	0	0	0	0	0	0	0
Cs03G02808	2.00761	3.31644	4.53285	3.2017	2.85888	1.12004	1.79405	2.32803	1.60276	2.41305	3.21804	3.18205
Cs03G02845	0	0	0	0	0	0	0	0	0	0	0	0
Cs03G02919	0.157261	0.357206	0.260385	0.295583	0.217357	0.321698	0.463757	0.385764	0.153448	0.346538	0.43782	0.522256
Cs03G02940	5.26826	4.14359	3.77558	3.74405	4.41959	5.46887	3.94194	2.6232	2.99224	6.58422	4.3782	3.59051
Cs03G03037	13.2624	6.34197	11.5574	24.9275	17.0441	18.9195	1.37229	6.50656	4.42711	5.53731	15.2225	6.08497
Cs03G03044	0	0	0	0	0	0	0	0	0	0	0	0
Cs03G03099	0	0	0	0	0.0507768	0	0	0.0540711	0	0	0.0511396	0.0457516
Cs03G03118	9.29066	3.57677	5.08421	8.48456	9.43123	10.1469	2.63143	1.08156	0.153651	0.693991	3.94557	1.96104
Cs03G03125	20.8562	8.45426	8.76594	10.0514	13.8957	12.471	7.56972	8.5005	7.51401	15.5551	13.3994	7.99178
Cs03G03135	2.1518	3.62259	2.93409	0.396514	0.174946	0	1.80413	1.36617	1.11156	1.11568	0.998442	0.735616
Cs03G03159	22.2001	23.0517	26.7329	18.7859	17.7991	24.4759	7.652	13.296	9.28361	18.8055	14.448	13.6439
Cs03G03181	4.6616	3.1208	4.41778	8.30063	8.08197	11.9199	6.81313	6.98134	10.1146	7.56899	9.61966	8.91169
Cs03G03198	0	0.583052	0.398452	2.01028	1.62609	0.82046	0.63081	0.787084	1.56542	0	0	0.532785
Cs03G03213	1.0795	1.68136	4.85144	0	0.142096	0.315464	0.30318	1.21052	0.451423	0	0	0
Cs03G03214	0.37535	1.19361	1.39834	0.235165	0	0	0	0.552444	0	0	0	0
Cs03G03221	0	0.592611	0	0	0.300499	0	0.320575	0.319995	0	0.287456	0.302646	0.541519
Cs03G03232	0	0	0	0	0	0	0	0	0	0	0	0
Cs03G03249	0	0	0	0	0	0	0	0	0	0	0	0
Cs03G03252	0.0822048	0	0.13611	0.412025	0	0.420401	0	0.16132	0	0.072458	0.0762867	0
Cs03G03260	7.50271	11.4645	9.50517	14.1018	13.6169	4.30203	5.25194	8.81174	8.87369	9.61911	6.11863	9.15477
Cs03G03410	6.76712	4.41155	5.91884	4.2158	3.91034	4.02777	1.08987	2.13829	2.27562	2.12305	1.88044	2.44412
Cs03G03433	0	0	0.152494	2.76972	3.2248	2.82603	0	0	0	1.29888	3.0769	1.52929
Cs04G00147	11.6046	21.0871	22.7826	26.7971	26.2736	25.2647	22.1625	23.7489	27.9845	20.0189	15.9999	22.1594
Cs04G00236	0	0.337843	0.307838	0.931869	0.171313	0	0.182758	0.182427	0.544239	0.819384	0.862682	0.154358
Cs04G00480	0	0	0	0	0	0	0	0	0	3.02685	0.549446	1.17974
Cs04G00481	0.897747	0.0709272	0.258512	0.635823	0.503518	0.518999	1.61147	1.91495	1.56153	0.653686	0.543337	0.42128
Cs04G00505	2.46544	1.4676	3.16718	6.71125	7.75519	7.99984	0.835688	0.917591	0.829538	0.674416	1.02563	0.635244
Cs04G00508	12.2422	9.21111	6.80944	4.79375	6.52141	10.1737	6.20498	8.25832	7.2792	13.8255	12.781	9.36985
Cs04G00547	4.89841	1.08993	1.82073	1.50317	2.21071	2.24946	0.0982668	0.196178	0.390175	5.375	5.56625	4.81381
Cs04G00555	16.7287	14.3775	11.7906	19.8287	18.3304	21.0411	6.4443	7.98532	6.17629	20.1252	16.7831	13.3257
Cs04G00575	4.97339	1.93657	1.86261	4.30296	3.81884	4.72351	1.86239	2.32377	3.2352	2.71372	1.86812	2.45779
Cs04G00596	12.28	5.35544	10.1663	4.00071	6.11015	8.28969	8.44974	6.98852	5.75146	6.2779	5.47004	6.93278
Cs04G00615	0.185921	0.506765	0.153919	0.931869	1.54181	1.14098	0.548274	0.547281	1.08848	2.62203	1.20775	1.38922
Cs04G00802	1.09506	1.74113	1.81314	1.37216	2.01803	1.40005	1.07643	1.07448	1.60276	2.65435	2.2865	1.13645
Cs04G00815	0	0	0.0890235	0	0	0	0	0	0	1.32696	0.199583	1.16061
Cs04G00816	0	0	0	0	0	0	0	0	0	3.95522	0.832845	2.23529
Cs04G00822	4.35172	6.02487	4.80356	5.45289	10.1199	10.5976	0	0.40666	0.2022	2.37451	1.53845	1.72045
Cs04G00926	0	0	0	0	0	0	0	0	0	1.68334	1.03384	1.7177
Cs04G01091	0.996339	0.814716	0.659874	1.24846	0.734442	0.917162	0.391755	1.36866	0.680526	0.878205	1.38692	0.827196
Cs04G01121	11.2006	8.65759	8.02708	9.42637	7.39379	3.76171	4.92986	6.23317	5.54605	7.66228	9.30826	8.18877
Cs04G01216	0	0.186336	0	1.28492	0.755894	0.629302	0.201599	0.804935	1.00058	1.98849	3.9968	4.59733
Cs04G01316	0.24867	1.12966	0.617601	5.60869	4.35348	10.1737	8.55536	6.58789	16.4995	8.32904	8.30763	8.87753
Cs04G01352	0.49425	0.224529	0.613765	0.619317	0.341561	1.01105	0.850222	0.484961	0.482266	0.653472	1.26134	0.615516
Cs04G01402	3.41032	3.09851	2.50962	4.51069	3.66609	4.06948	2.97983	2.97443	5.54605	3.67396	2.63734	3.30327
Cs04G01404	1.84579	5.03108	3.73532	4.36874	5.66921	1.46837	1.41119	3.62221	4.80277	5.42314	2.85485	4.08652
Cs04G01405	1.4736	5.35544	3.35487	7.15512	5.43124	0.565206	2.17279	2.53033	4.49333	4.38371	3.41878	3.36444
Cs04G01406	2.353	5.24747	4.42724	11.5256	8.47536	0.656368	2.73351	2.09889	4.17445	5.09076	5.95529	4.79507
Cs04G01416	0.0740455	0.0336376	0.122601	0.41752	0.682274	0.340807	0.109179	0.217962	0.252875	0.293697	0.377932	0.276638
Cs04G01486	8.26089	5.97382	6.42026	5.70375	5.43699	5.69038	8.28606	9.09815	7.07357	12.3338	6.10165	10.7776
Cs04G01528	4.68696	7.05681	2.62376	0.447465	0.575825	0.228281	3.46639	2.84692	3.04888	6.29523	3.81103	4.96602
Cs04G01537	0.695579	0.63198	0.345511	0.522955	0.384555	0.569159	0.410247	0.136501	0.271485	0.735727	0.645503	0.461995
Cs04G01565	0.818344	0.106217	0.145175	0.878933	0.538603	1.73382	0	0	0	0.20609	0.162735	0.0970598
Cs04G01568	7.38904	2.8403	6.58774	5.34161	8.37963	4.65084	4.19038	5.2982	6.93257	6.76343	7.12082	6.13464
Cs04G01575	1.1052	3.51451	3.8886	12.4638	8.65604	7.34768	0.543197	2.71107	3.5048	0.974157	2.30767	4.12908
Cs04G01674	6.19636	3.25936	3.50986	4.49512	3.90649	4.00277	0.961726	3.19995	5.72789	5.17421	4.84233	5.95671
Cs04G01723	36.3274	15.979	27.2102	31.7916	49.9438	41.8744	16.721	20.9341	19.9738	36.0862	33.4445	29.4422
Cs04G01902	0.196966	0.178957	0.163063	0.246807	0.725958	0	0	0.193264	0	0.347224	0	0.327056
Cs04G01907	0	0	0	0	0	0	0.315405	0	0.313084	1.4141	0.893293	0.799178
Cs04G01990	0.607437	0.137974	0	1.90286	1.11942	4.03842	0	0.29801	0	0	0	0
Cs04G02012	0	0	0.0313702	0	0.0349151	0	0.111743	0	0	5.64454	10.9362	1.85612
Cs04G02080	23.1489	18.7319	15.8705	30.8195	27.329	35.1455	14.5774	6.74316	11.9996	40.4895	30.8809	25.5253
Cs04G02097	0.508353	0.277124	0.336682	0.254796	0.374728	0.415961	0.0999409	0.299279	0.297616	0.716927	0.377405	0.253232
Cs04G02117	0	0.456622	0	0	0	0	0	0.246564	0	0	0.582991	0
Cs04G02139	0	0	0	0	0	0	0	0	0	0	0	0
Cs04G02144	0.890756	1.88839	1.47487	1.48821	2.4623	2.73324	0	2.03937	1.15888	1.832	3.30652	0.98605
Cs04G02153	1.42813	0.432516	0.954144	0.659292	0.761844	0.358771	1.52697	1.47504	1.58908	0.397515	0.255762	0.374426
Cs04G02166	15.5984	11.5226	12.9135	15.6363	11.8731	11.7229	8.7998	10.1813	8.66886	9.02645	8.55937	9.79719
Cs04G02191	112.618	70.154	72.2977	91.26	80.1568	112.773	112.69	75.1011	69.4197	82.3245	86.9876	78.9425
Cs04G02208	5.19669	4.13134	4.50386	4.37503	3.66609	2.74067	2.07524	2.62918	2.45611	3.14911	3.39087	2.56172
Cs04G02220	0.981297	0.891573	0.590829	0.670695	0.986391	1.18617	0.438455	0.612725	0.0870457	1.02221	1.07622	1.48129
Cs04G02245	0	0.0834856	0	0.230277	0.0846672	0.187967	0	0.0450801	0.0448295	0.161985	0.042636	0.228864
Cs04G02259	0.193141	1.66708	0.0799483	0	0	0	0.0949277	0	0.188458	0	0	0
Cs04G02260	0	0	0	0	0	0	0	0	0	0	0	0
Cs04G02301	0.180714	0.205238	0.411422	1.01899	0.624428	0.970392	0.488507	0.576281	0.484912	0.756613	0.712741	0.750174
Cs04G02313	17.859	11.2966	12.352	13.3136	11.2482	13.642	12.8886	14.4179	10.1468	11.1585	12.3775	11.0735
Cs04G02316	0	0	0	0	0	0	0	0	0	0	0	0
Cs04G02325	1.40839	3.51895	4.22665	2.42657	1.62216	1.80066	3.46108	5.70044	3.77917	3.25868	3.43088	3.5079
Cs04G02328	0.447765	0.232471	0.529561	0.561069	1.00199	0.261703	0.377269	0.941463	0.436908	1.01488	0.593614	0.690394
Cs04G02389	0.288312	1.30976	0	1.0838	2.39093	2.35912	1.13363	0.565788	0.281322	0.508256	0.535113	0.718102
Cs04G02420	0	0	0	0	0	0	0	0	0	0	0	0
Cs04G02427	0.180304	0.163818	0.149269	0.367135	0.332274	0.138313	0.332319	0.309602	0.373856	0.595972	0.522887	0.411661
Cs04G02443	0.423267	0.256378	0.233608	0.176791	0	0.144308	0.138689	0.276875	0	0.248721	0.261864	0.117137
Cs04G02463	7.46009	6.90122	7.74808	3.73913	3.187	2.42782	5.46654	7.71914	6.28658	4.18445	3.46151	3.9977
Cs04G02492	1.48144	0.672991	0.175206	0.530372	0.585014	0.974079	0.31205	0.207656	0	1.21251	1.27659	0.790676
Cs04G02503	1.05119	1.84854	0.926401	1.99703	2.49961	1.69947	0.599986	0.731988	1.12497	3.04867	1.8881	2.19592
Cs04G02567	0	0	0	0	1.86411	2.06923	5.63452	7.94021	6.25106	1.486	1.87743	1.67963
Cs04G02621	18.1082	20.6236	16.6805	24.6079	25.3806	13.5649	15.5438	14.5146	17.1714	25.6278	24.6152	23.0805
Cs04G02624	1.02268	0.730064	1.14902	0.732264	0.538471	0.224145	0.143612	0.430054	0.356387	1.0302	1.08463	1.09166
Cs04G02643	0	0	0	0	0	0	0	0	0	1.79625	1.08067	1.28908
Cs04G02646	0	0	0.0697854	0	0.155343	0	0	0	0	0	0	0
Cs04G02665	0	0	0	0	0	0	0	0	0	0	0	0
Cs04G02672	4.13786	2.02436	4.34791	1.9942	1.46644	3.09281	5.47543	6.55861	3.88224	0	0.147691	0.528523
Cs04G02776	0.755452	0.686378	0	1.89323	1.16015	3.60587	0.990132	0.494169	0.491422	0	0	0
Cs04G02792	0	0	0	0	0	0	0	0	0	0	0	0
Cs04G02797	0.593838	0.134885	0.245811	4.09258	2.73589	5.01093	0.729668	0.582677	2.02803	0.261714	0.275543	0.739538
Cs04G02798	0.473656	0	0.588191	2.37405	3.05507	4.60239	1.16399	0.929508	0.924342	0.208748	0	0.393246
Cs04G02867	0	0	0	0	0	0	0	0	0	0	0	0
Cs04G02997	72.3995	51.7053	58.0477	21.2497	16.5274	15.344	20.8374	19.0397	20.3658	12.9355	22.3958	10.4242
Cs04G03007	5.83345	84.2576	50.5225	0	0.96476	0	0	0	0.145949	6.32836	1.52688	5.0915
Cs04G03010	3.56119	4.23973	2.74489	2.76972	2.37617	2.51203	1.81066	2.28934	1.67751	5.1955	3.64669	2.65077
Cs04G03052	9.68842	7.04206	9.30411	1.4568	2.85669	1.98189	2.28566	1.14076	2.64698	10.9308	8.6313	5.79144
Cs04G03069	0.140096	0	0	0.175546	0.51635	1.14633	1.79026	1.37462	2.46057	0.740908	1.04008	0.232624
Cs04G03151	112.995	103.531	88.144	148.568	170.986	203.311	59.604	43.0994	68.9485	269.896	204.405	261.751
Cs04G03197	0.16859	0	0.139571	5.07	5.43699	2.4141	2.15438	4.13552	4.27704	0	0.156452	0.139969
Cs04G03283	3.13284	2.56176	2.5936	3.33675	2.30935	4.16561	6.775	2.76657	1.68128	6.48927	7.26826	5.85225
Cs04G03445	0	0.282416	0	0.389492	1.14565	2.54343	0	0	0.6066	1.64389	1.15384	0
Cs04G03449	6.39851	3.01244	4.86376	4.15458	3.21587	4.40266	0.972037	0.741976	1.13516	5.22969	4.96622	3.81518
Cs04G03462	14.5886	8.43482	10.9796	20.8916	23.5677	33.331	22.5349	14.5003	27.3605	26.7197	26.9009	23.2802
Cs05G00097	0	0	0.313702	0	0	0	0	0	0	0.166998	0	0
Cs05G00131	1.21091	1.88605	0.572847	1.73409	0.796976	0.353868	0.170044	0.339473	0.337586	1.21981	0.321068	1.29258
Cs05G00261	0	0	0	0	0	0	0	0.216885	0	3.50697	0.61538	1.10109
Cs05G00334	1.21797	2.28699	2.55443	1.72966	1.646	0.332203	1.11743	1.75279	0.871523	0.787278	1.20564	0.943791
Cs05G00520	0.081979	0.148967	0.0678682	0	0	0	0	0	0	0	0	0
Cs05G00643	0	0	0	0.251793	0.370312	0.411059	0	0	0	0.0885597	0	0.0834159
Cs05G00695	0	0	0	0	0	0	0	0	1.32349	0	0	0
Cs05G00725	37.9104	34.4441	29.2098	40.9187	47.3825	46.8375	26.5654	23.0185	23.8062	50.2886	35.3553	41.6025
Cs05G00739	5.91974	3.40271	5.5509	5.67681	6.34515	5.6841	5.34401	5.33432	8.84113	6.0165	5.82991	6.51961
Cs05G00740	0.286238	0.130033	0.118485	0.538004	0.131874	0	0.422053	0.842576	1.67579	0.37845	0.265632	0.356468
Cs05G00744	1.99624	1.06321	1.31071	1.38007	1.33197	0.704063	0.405988	0.472795	1.67917	7.58427	7.21847	5.42925
Cs05G00759	0	0	0	0	0	0	0	0	0	0	0	0
Cs05G00773	0	0	0	0	0	0	0	0	0	0	0	0
Cs05G00777	1.13677	7.48806	2.35276	0.712214	1.83304	2.03474	0	0.278852	0.554605	4.75945	6.59335	5.89869
Cs05G00832	0	0.231726	0	0.319583	0.235006	0	1.00283	0	0	0.224805	0.710053	0
Cs05G00835	0	0	0	0	0	0	0	0	0	0	0	0
Cs05G00859	0.110571	0.502305	0.434809	0.346376	0.534885	0.311007	1.44014	1.62739	0.485504	0.0487304	0.0513054	0.06885
Cs05G00868	2.4867	1.12966	1.37245	2.33695	1.90942	2.11952	1.01849	1.21998	1.4154	1.82654	1.92306	2.92477
Cs05G00882	0.445378	1.61862	1.72068	0.930131	0.820766	0.455539	5.10768	3.49606	5.35981	5.23428	4.27092	4.93025
Cs05G00919	0	1.00415	0	1.84648	1.35781	0	2.53492	0	1.79733	0.974157	1.02563	0
Cs05G00926	0	0	0	0	0	0	0	0	0	0	0	0
Cs05G01000	6.0056	5.28597	8.85616	1.88132	2.33454	3.83914	4.88878	2.94637	4.1203	4.301	5.39909	3.58373
Cs05G01005	6.01433	0.63051	2.10654	10.7246	9.16522	5.91495	2.50123	6.58222	5.8685	3.26229	2.79068	4.22511
Cs05G01009	0	0	0	0	0	0	0	0	0	0	0	0
Cs05G01070	11.4619	3.23189	6.87132	10.8955	10.5612	10.9148	3.1081	4.6537	2.69957	8.36098	9.53635	11.813
Cs05G01074	28.8005	20.6215	24.8912	27.2503	22.6631	23.7232	12.6664	17.3903	16.1466	11.9157	15.1887	12.4623
Cs05G01118	0.602835	0.182572	0.166357	0.251793	0.555468	0	0	0	0	0.354239	0.186479	0
Cs05G01154	2.6399	2.94105	4.03278	5.43443	4.60433	2.0251	2.59499	3.36121	2.85188	1.82828	2.1582	1.64381
Cs05G01158	0	0	0	0.452542	0	0.0923483	0.798771	2.74634	2.55488	0.875415	0	0.824568
Cs05G01172	0.39007	0.354404	0	0	0.539131	0.598454	0	0	0	1.20337	0.361988	0.32385
Cs05G01209	1.78151	0.539541	1.96649	0.744105	1.09435	1.21477	0.875602	1.16535	0.869158	1.04686	0	0.493025
Cs05G01239	0	0.124367	0	2.48703	0.945952	0.420016	0	0.0671548	0	0.542936	0.063514	0.340934
Cs05G01276	0	0	0	0	0	0	0	0	0	0	0	0
Cs05G01301	0	0	0.0159845	0.0241936	0.0711631	0	0.0569382	0	0	0.0510558	0	0
Cs05G01303	5.99662	3.11333	3.94004	24.3312	24.6452	33.1984	19.368	20.9206	25.4482	14.3467	18.3731	11.0636
Cs05G01334	5.03331	3.70203	3.57167	4.50497	4.19612	3.18695	2.12043	2.11659	1.87096	4.64779	4.44853	4.37782
Cs05G01362	1.04703	1.26839	3.46723	0	0.321587	0.356972	0	0	0	0.307629	0.647768	0
Cs05G01363	0	1.08448	2.6351	0	0	0	0	0	0	0.701393	0	0
Cs05G01399	0	0.956892	0.193757	0.146632	0	0	1.38036	0.459286	0.228367	0	0	0
Cs05G01402	0	0	0	0.57525	0	0.156519	0.150424	1.20121	0.298634	0	0	0.635244
Cs05G01404	0	0.831017	0.378606	1.71914	1.05347	1.63715	2.69726	4.93601	26.7741	10.0775	5.5172	14.8078
Cs05G01420	169.758	266.127	380.05	13.7695	15.7118	8.72032	39.2964	131.804	14.9743	1.83698	5.09886	5.19085
Cs05G01439	1.02018	0	0	0.159792	0	0.130432	0	0	0	0	0	0
Cs05G01452	0	0.121715	0	0	0	0	0.658421	0.525782	0.326788	0.177119	0.0621596	0
Cs05G01459	0	0	0	0	0	0	0	0	0	0	0	0
Cs05G01549	3.50239	6.3643	3.59542	4.38864	7.09982	3.58229	5.7839	6.87312	8.8854	4.32196	5.07038	4.53618
Cs05G01584	0	0	0	0	0	0	0	0	0	0	0	0
Cs05G01628	0	0	0	0	0	0	0	0	0	0	0	0
Cs05G01631	0	0	0	0	0	0	0	0	0	0	0	0
Cs05G01641	0	0	0	0	0	0	0	0	0	0	0	0
Cs05G01678	0	0	0	0	0	0	0	0	0	0	0	0
Cs05G01687	1.82231	2.20759	2.5144	0	0.279854	0	0	0	0.148177	0.401561	0.563707	0
Cs05G01695	4.05597	4.56253	5.91617	2.42015	1.24576	0.790191	0	0.189511	0	1.02145	1.25466	0.962117
Cs05G01745	0	0.180746	0	0.747825	0.366609	0.813897	5.27988	6.2463	15.5289	16.8334	22.8921	16.3512
Cs05G01863	1.85056	1.62131	2.4622	0	0	0	0	0	0	0	0	0
Cs05G01869	0	0	0	0	0	0	0	0	0	0	0	0
Cs05G01983	0	0	0	0	0	0	0	0	0	0	0	0
Cs05G02007	0	0	0	0	0	0	0	0	0	0.873829	1.196	0.411537
Cs05G02132	0	0	0	0.303994	0	0.992557	0.476954	0.238045	1.89377	1.0692	0.675417	0
Cs05G02172	0	0	0	0	0	0.180066	0	0	0	0	0	0
Cs05G02190	2.26766	2.24762	2.21867	2.19569	3.41915	4.21708	1.4185	1.3148	3.41959	6.54149	6.60019	5.04904
Cs05G02239	0	0	0	0	0	0	0.372478	0.185902	0.369737	0	0	0
Cs05G02389	0.873802	5.00162	3.47231	34.9277	53.7836	40.4863	24.3938	52.4716	22.7648	12.1691	125.932	12.6956
Cs05G02414	29.0015	23.7366	35.1214	28.2311	30.0354	10.5414	15.5498	25.1639	18.9434	13.0983	16.682	12.3375
Cs05G02654	1.73674	1.00415	0.522837	1.18702	0.872878	1.45339	0.931195	0.309836	0.924342	1.11332	0.879114	0.65541
Cs06G00056	55.343	20.3849	25.7566	20.6167	21.3625	28.4558	13.0857	15.9973	15.9084	23.995	18.8778	19.6209
Cs06G00100	0	0	0	0	0	0	0	0	0	0	0.335662	0
Cs06G00198	0.736799	1.67358	1.06746	1.38486	1.18808	0.753608	0	0.903689	0.5392	1.78595	1.36751	1.83515
Cs06G00199	1.01325	2.30152	1.0905	0.380896	0.280092	0.72546	0.398406	0.89479	0.69208	1.5183	1.50449	2.69197
Cs06G00261	0.255046	0.231726	0	0.639167	0.705017	0.260864	0.250706	1.50151	0.497723	1.57364	0.710053	0.635244
Cs06G00441	0	0.177492	0	0	0	0	0	0	0.190617	0.860957	0	0.081095
Cs06G00467	0	0	0	0	0	0	0	0	0	1.89101	5.79181	0.6477
Cs06G00471	0	0	0	0	0	0	0	0	0	0.17191	0.90497	0.161925
Cs06G00490	1.96134	1.27286	2.31963	6.67074	5.42168	5.44508	3.85594	2.47432	3.82756	9.38484	11.7009	7.21136
Cs06G00523	0	0	0	0	0	0	0.343072	0	0.170274	1.0767	0.323884	0.579521
Cs06G00660	0.301418	0	0	0	1.38867	0	8.2961	5.6193	10.882	11.6899	6.43351	11.2611
Cs06G00734	0.213909	2.52656	0.17709	2.68038	2.95652	2.18789	0	0.629667	0	1.69692	0.992548	3.90709
Cs06G00743	5.29278	2.48733	1.35985	3.2017	2.35437	2.98678	1.43524	1.7908	1.24659	4.34349	4.40363	1.96984
Cs06G00782	0	0	0.427775	0.647468	0.238058	0.792757	0.761887	1.26751	2.77303	0	0	0.643494
Cs06G00805	31.1063	21.6895	22.6079	31.0461	37.3274	45.8742	22.0439	16.8579	14.6466	38.8954	37.2584	29.279
Cs06G00889	0.368399	2.34301	1.21995	0	0.339453	0	0.362132	0	0	0.974157	0	0.305858
Cs06G00951	4.0084	3.23725	2.2123	3.72052	3.00948	4.55539	1.89714	1.16535	1.4486	4.18742	2.75543	3.9442
Cs06G01029	1.04703	0.570778	2.60042	0.787184	0.192952	1.07092	0	0	0.204328	0.184577	0.19433	0
Cs06G01084	6.10069	2.16895	2.96448	6.48115	4.64371	10.445	2.21625	3.12315	2.58816	10.7547	8.86147	7.81773
Cs06G01231	4.60123	1.84435	3.13702	2.54362	3.49151	4.01412	1.86239	2.39016	1.84868	0.596423	1.38146	0.337068
Cs06G01241	0.918164	2.22457	1.52025	0.3835	0.282007	0	0	0.900908	0.895901	0.269767	0.852064	0.508195
Cs06G01266	0	0	0	0	0	0	0	0	0.51928	36.2535	27.3746	49.2965
Cs06G01363	4.66639	0.892574	1.3555	2.15423	2.41388	2.9307	1.60947	2.0082	1.83727	1.37104	1.21556	1.49531
Cs06G01412	0.0693961	0	0	0	0.127887	0.354897	0.136431	0.204276	0.135427	0	0.0644002	0.0576151
Cs06G01461	0	0	0	0	0	0	0.275748	0	0	1.60719	1.30163	1.22271
Cs06G01641	0	0	0	0	0	0	0	0.0725638	0	0.847408	0.205889	0.920985
Cs06G01686	29.6035	56.1604	48.0356	12.167	11.1292	15.2606	39.8086	43.6869	42.9819	31.3122	27.0327	28.3137
Cs06G01697	0.840573	5.63241	4.08834	0	0	0	0	0.206194	0	5.00113	0.487537	5.93192
Cs06G01858	0.922897	0.652177	0.848936	0.642461	2.92909	2.62209	0.302399	0	0.600346	1.2654	0.761294	1.1919
Cs06G01881	0.0783211	0.0711599	0.51872	0.785118	0.50517	0.320432	0.0769886	0	0.611376	0.276139	0.218048	0
Cs06G01966	1.23477	2.3684	2.61238	0.343828	0.252834	0	0.134863	0	0	0.12093	0.12732	0.113906
Cs06G01970	1.35991	4.51866	2.316	1.31454	6.5875	1.11275	0.611097	1.4106	0.568687	6.37007	1.22595	4.35489
Cs06G01971	3.19048	7.50267	4.03965	1.88132	1.55636	0.57587	0	0.368296	0	0.165423	0	0.155815
Cs06G01973	7.40864	7.04287	7.09886	8.68165	7.26897	6.80586	6.20369	8.54827	6.42577	6.10696	5.4111	6.03701
Cs06G01974	0	1.24042	2.2605	1.22194	1.07826	0	0.766867	1.72232	1.33214	0.34382	0.542982	0.6477
Cs06G01978	7.32921	9.27513	11.9186	29.1914	23.3954	27.3084	1.02922	3.85257	2.80951	3.92226	5.82991	3.91176
Cs06G01979	0	0.934894	0.567909	4.08295	1.89625	1.40327	0	0.168273	0.167338	0.453487	0.15915	0.427147
Cs06G01999	0	0	0.156851	0.237405	0	0	0.372478	0.371803	4.06711	0	0	0
Cs06G02000	0	0	0	0	0	0	0	0	3.59829	0	0	0
Cs06G02069	0	0.192283	0	0	0.390009	0.216462	0.624099	1.45359	1.23901	0	0	0
Cs06G02086	0	0	0	0	0	0	0	0	0	1.0824	0.455837	0.407811
Cs06G02112	3.75941	2.1348	1.55616	5.88839	11.1137	9.77317	5.23522	7.83861	4.58532	8.69838	12.0653	8.84339
Cs06G02162	0	0	0	0	0	0	0	0	0	1.7789	0.267556	1.91494
Cs06G02163	0	0	0	0.43835	0.193404	0.429371	1.37551	1.92222	2.25288	1.29507	0.97393	1.04558
Cs06G02164	0	0	0	0.0587451	0.0431982	0	0	0.55201	0.0914903	0	0	0
Cs06G02165	0	0	0.0382415	0	0	0	0	0.543892	0	0	0	0
Cs06G02177	13.6194	8.2031	7.85461	5.369	3.38408	5.16511	5.71611	10.5106	9.40696	6.87905	10.3668	7.24178
Cs06G02221	0	0	0	0	0	0	0	0	0	0	0	0
Cs06G02228	4.21585	9.21686	8.07107	13.2066	12.018	5.7943	7.89974	9.82447	4.88493	5.80623	5.50174	4.59395
Cs06G02235	23.1597	12.949	25.3186	19.7188	19.1512	20.6511	12.2584	13.1102	9.85045	11.5154	11.8484	14.0512
Cs06G02259	104.278	99.8193	120.244	89.949	82.1009	87.4209	31.758	55.0875	16.8977	13.0485	5.52978	9.12135
Cs06G02264	0.223523	0.406171	0.493464	0.466807	0.82384	0.30483	0	0.219322	0	0.0656735	0.138288	0.247436
Cs06G02315	2.27139	1.57358	1.10475	3.52211	2.72079	2.03281	0.586095	0.696468	0.831116	3.02814	2.52944	2.02722
Cs06G02360	0.265247	0.240995	0.329387	0.664733	0.85542	0.678247	1.04294	0	0.517632	1.51969	3.19997	1.76174
Cs06G02404	0.37535	0.682061	0.621485	3.76264	3.45857	2.30348	1.84482	0.552444	0.183124	2.31592	1.74164	1.86977
Cs06G02425	3.19048	0.682061	2.64131	2.11649	2.07514	5.37479	0.368964	0.184148	1.28187	2.31592	1.74164	1.71396
Cs06G02456	0	0	0	2.6708	1.30932	0.54502	0	0	0.173314	0.156561	0	0.147467
Cs06G02499	0.179221	0.977007	0.296745	3.14401	6.27529	2.19972	0.528516	1.05512	0.349751	2.05363	0.997913	1.04157
Cs06G02500	0.37535	0.170515	0.310742	1.64616	1.90222	1.15174	0	0.736591	0.183124	0.827114	1.04498	0.623258
Cs06G02505	7.10484	7.31592	7.05829	5.93512	6.11015	7.0247	5.12157	5.1123	4.62171	9.39366	11.868	6.09532
Cs06G02518	0.105517	0.306783	0.192181	0.925526	1.16672	0.604379	0.0829778	0.269189	0.370652	0.446431	0.50919	0.928606
Cs06G02520	5.15759	0.223143	2.4399	0	1.81041	1.00481	0.482842	2.40984	0.239644	0	0	0.611716
Cs06G02525	1.49651	1.46845	0.29734	3.45035	5.23989	4.40827	1.88294	1.997	4.73111	3.32405	3.0553	2.5843
Cs06G02538	5.26594	1.91378	5.81271	0.879794	0.323478	0.359072	0	0.68893	0	1.23775	0.977368	0.58293
Cs06G02559	10.7933	4.80708	6.48262	3.18223	4.48511	6.49386	1.8723	2.49187	1.44551	10.4463	7.07032	4.39264
Cs06G02566	1.90551	1.3504	0.63101	6.49452	6.07503	3.50818	1.46101	2.05667	2.64022	3.82945	2.93543	3.5121
Cs06G02570	7.68167	3.93705	3.58738	3.7021	5.2632	4.02919	1.93615	1.15958	3.07504	2.60418	2.37622	5.39643
Cs06G02605	1.04703	1.26839	1.44468	0.655987	1.28635	1.2494	2.05843	1.02735	0.681094	2.92247	1.61942	1.73856
Cs06G02613	2.73049	1.77202	3.22928	2.68826	1.7971	0.997423	1.53373	1.14822	1.14183	5.67303	3.61988	4.69582
Cs06G02640	0	0	0	0	0	0	0	0	0	0	0	0
Cs06G02682	0	0	0	0	0	0	0	0	0	0	0	0
Cs06G02729	0	0	0	0	0	0	0	0	0	0	0	0
Cs07G00025	0.234042	1.70114	0.581271	1.46632	3.23478	0.239381	0	0	0.456734	1.23775	1.52035	2.33172
Cs07G00174	0	0	0	1.32358	1.29773	0.360131	1.55749	3.97303	6.01231	12.7244	10.6194	24.4091
Cs07G00221	0	0.137974	0.12572	0	0.279854	0.465971	2.38841	3.27811	2.81536	0.401561	2.39575	1.38687
Cs07G00233	0.657638	0.448131	0.272221	2.06012	4.24175	6.3901	2.42419	3.71035	3.04804	2.89832	3.96691	1.22849
Cs07G00264	1.42405	0.823356	0.750231	1.13553	1.07358	1.58895	0.127257	0.254052	1.01056	1.1411	1.20139	0.429926
Cs07G00278	3.94287	5.04787	5.63816	6.73716	5.44959	4.76606	4.93282	5.979	4.02214	6.79277	5.3222	6.54702
Cs07G00349	2.40472	2.38347	2.89571	1.36964	5.03583	3.13037	1.71913	1.71602	3.41296	9.05645	3.85458	6.71543
Cs07G00378	0.864937	0.785853	1.43212	0.216761	0.956371	0.88467	0	0.339473	0	0	0.160534	1.00534
Cs07G00504	0	0	0	3.78898	3.81273	8.79009	7.6656	7.96403	9.62795	2.66529	2.21537	2.37835
Cs07G00515	0	0	0	0	0	0.12407	0	0	0	0	0	0
Cs07G00520	0.0722526	0	0	0	0.133151	0.221703	0	0	0	9.17076	1.94448	7.6783
Cs07G00755	0.482853	0.263223	0.639586	3.02518	3.20338	3.85218	0.854349	0.66329	2.35573	0.766085	6.09405	1.04229
Cs07G00858	0.397871	0.361492	0.658774	0	0.549913	1.01737	0.195551	0.195197	0	0	0.369228	0
Cs07G01122	0.378161	4.21672	1.87842	7.49548	12.4491	11.2872	0.439314	0.101196	0.0670894	90.6639	377.608	74.0381
Cs07G01133	0	0	0	0	0	0	0	0	0	16.2518	3.60222	21.7532
Cs07G01303	0.0802699	0.109396	0.232587	0.352036	0.147926	0.123152	0	0.0393806	0.0391618	0.141505	0.223473	0.0666429
Cs07G01323	0	0	0.0918365	0	0.102214	0.226923	0	0	0	0.92889	1.23533	0.414443
Cs07G01332	50.0027	78.1605	79.8541	26.0054	19.024	26.6166	37.6304	16.4598	36.7239	33.5531	39.9165	39.907
Cs07G01384	1.86046	1.32577	1.51003	2.1484	1.54621	1.64172	0.609603	0.823262	0.676307	2.12219	2.0312	2.05949
Cs07G01387	0.808681	0.146948	0.669486	2.63461	2.08639	1.32341	6.35938	7.14134	3.47192	1.71071	2.55157	1.74563
Cs07G01452	0	0.129104	0.117638	0	0	0	0	0	0	25.8012	2.37361	9.67386
Cs07G01609	0	0	0	0	0	0	0	0	0	2.57865	0.271491	3.8862
Cs07G01775	56.9791	29.4549	28.4655	15.3873	17.1989	18.8402	24.8664	20.4836	25.1627	30.3071	29.4015	25.6921
Cs07G01778	3.18904	1.51772	2.76585	0.951431	0.979489	1.08727	0.447827	0.29801	0.444531	7.76351	3.10039	3.65629
Cs07G01823	0.116564	0.052953	0.0482501	0.219089	0.0537025	0.238446	0	0	0	0.719202	0.378603	0.532265
Cs07G01834	5.85862	4.03608	2.87814	5.72768	7.3559	4.5436	2.9744	4.54827	4.71145	10.6684	8.48387	9.03321
Cs07G01842	0.234042	0.85057	0.871907	0	0	0.119691	0	0	0.0570917	0.464157	0.271491	0.340042
Cs07G01872	7.61359	3.68187	4.26983	4.15458	4.41288	4.89845	2.05208	3.97623	3.2352	4.87079	4.90025	4.48592
Cs07G01891	9.5047	9.43897	15.1884	18.8341	17.3121	15.3736	21.5106	27.5444	21.3523	11.4951	12.923	13.3966
Cs07G01892	4.34041	1.80746	4.1922	6.79841	3.33281	7.58404	1.77774	3.37158	4.5881	4.78223	4.02794	2.70267
Cs07G01903	0	0	0	0	0	0	0	0	0	0	0	0
Cs07G02002	0.942327	1.80746	1.30021	0.52479	0.385904	0.856733	0	0.821881	0.102164	0.276866	0.582991	0.434641
Cs07G02021	5.32863	5.8097	6.7642	6.23188	6.21926	3.63347	7.33316	8.01701	6.93257	11.8986	10.2197	6.7835
Cs07G02025	7.46009	9.55869	11.7186	11.0256	7.40268	8.99982	3.38454	7.13219	7.46584	6.74416	5.3254	5.71719
Cs07G02084	0	0	0	0	0.35942	0.598454	0	0.191369	0	0.34382	0.723976	0.32385
Cs07G02095	26.9444	17.1595	21.6812	18.3012	16.2422	20.605	6.93092	10.6246	10.3199	11.32	10.516	9.82618
Cs07G02131	2.43595	4.42644	6.04997	10.6832	11.9709	0.830507	6.38534	10.1582	11.4883	3.39961	3.0141	4.71895
Cs07G02136	0.918164	1.66843	1.52025	1.9175	2.25605	0.939112	1.80509	1.50151	1.19453	2.4279	2.27217	3.04917
Cs07G02139	1.41535	2.14324	2.27837	1.97055	3.1879	1.52807	0.618343	1.3116	1.99483	2.98023	3.94038	3.59051
Cs07G02140	1.23053	2.0497	2.37702	10.0224	9.44868	24.7525	16.5311	17.1049	12.6073	4.15774	3.61615	8.34331
Cs07G02141	0.2456	0.223143	0.203325	5.53945	4.97864	6.28007	8.69116	14.218	10.0651	0.865917	1.59543	5.70935
Cs07G02151	0.251817	0.228793	0	0.315538	0.580077	0.257562	0.495066	0.617711	1.1057	2.55254	2.22004	1.14987
Cs07G02159	7.36799	4.51866	8.38717	8.53998	5.60097	8.47809	9.95862	12.8324	8.98666	1.46124	2.39314	1.22343
Cs07G02199	4.53271	2.85991	2.71015	3.15538	3.59648	2.7044	7.42599	5.18877	7.49419	13.9835	9.11385	7.1083
Cs07G02215	0	0	0	0	0	0	0	0	0	6.3288	0.489043	6.78154
Cs07G02227	9.94678	8.81689	7.63214	10.0318	9.16522	8.93301	0.953907	2.61849	1.42033	6.62902	4.72792	8.66101
Cs07G02228	6.20059	6.33785	11.5499	3.88481	9.99842	6.0778	2.79359	2.78852	4.03349	9.33673	11.2686	8.79441
Cs07G02232	0	0.763716	0.231963	0	0.51635	0	0	0	0.273397	1.48182	1.04008	2.79149
Cs07G02266	0.753544	0.684645	0.623839	0.566534	1.11094	0.462441	0.296289	0.443629	0.735272	0.929877	1.53845	1.00099
Cs07G02268	2.93746	1.1717	1.95734	1.61595	0.858208	1.75872	2.04237	1.26538	1.88752	2.90493	2.6595	2.79568
Cs07G02280	0.50321	0.36576	0.249956	0.126109	0.185468	0.617628	0.395719	0	0.196403	0.177418	0.186793	0
Cs07G02320	7.03006	6.11547	6.93446	4.87305	5.09945	5.2016	2.05843	2.93529	2.91898	4.48259	3.60899	2.98039
Cs07G02333	0	0	0	0	0	0	0.85768	0.684901	1.19192	2.30721	0.647768	0.724401
Cs07G02363	0	0	0	0	0	0	0	0	0	0.813471	1.90324	0.681086
Cs07G02402	0	0	0	0	0	0	0	0	0	0	0	0
Cs07G02404	7.5403	3.78984	4.51579	5.82982	5.91304	5.74322	1.26162	3.30575	1.56542	1.27269	1.33994	1.19877
Cs07G02416	0	0.526445	0.159897	0	1.06779	0	0	0	0	0.340482	1.07542	0.962117
Cs07G02436	40.5464	12.0038	15.8407	8.3726	9.65496	9.47475	5.67247	5.51319	5.1862	8.43278	10.5695	9.32984
Cs07G02447	0	0	0	0	0	0	0.0872996	0.174283	1.38651	0	0	0.0737337
Cs07G02448	0.0641039	1.65991	0.185745	0	0	0	0.126026	0.125798	0.187648	0.282516	0.0297445	0.239496
Cs07G02452	62.2161	30.4788	48.5469	36.4137	39.8358	31.9175	16.935	23.0919	32.9863	38.5079	37.7674	41.3988
Cs07G02475	0	0	0	0	0	0	0	0	0	0.14694	0	0
Cs07G02476	0	0.233054	0.495496	0	0	0.174906	1.00857	0.503373	0.667433	0	0.317388	0.141974
Cs07G02477	0	0	0	0	0	0	0	0	1.36002	0	0	0
Cs07G02511	0	0	0	0	0	0	0	0	0.116235	0	0	0
Cs07G02564	0.531913	1.7398	1.93757	0	0	0	0	0	0.207606	0	0.098724	0.0883227
Cs07G02568	0	0	0	0	0	0	0	0	0	0	0	0
Cs07G02578	0.710484	1.45242	2.35276	0.222567	0.163665	0.181673	0	0	0.173314	7.04524	12.6922	3.68668
Cs07G02657	0	0	0	0.0454605	0	0	0	0.0355982	0.0354003	0.0319784	0.0336682	0.030121
Cs07G02684	0	0	0	0	0	0	0	0	0	1.30694	0.229334	0.923274
Cs07G02734	47.69	24.2646	27.5241	70.0019	75.8328	91.7028	32.6811	28.611	33.7701	99.9245	92.3069	94.573
Cs07G02736	0	0	0	0	0	0	0	0	0	0	0	0
Cs07G02770	14.1382	11.0267	11.3939	11.915	9.91458	13.6929	6.27239	8.22527	9.88872	12.2413	9.17264	11.738
Cs07G02784	8.90886	6.83692	8.98654	8.99558	8.64719	7.60817	4.08106	6.02564	5.14818	4.68866	4.37455	4.59585
Cs07G02806	0.795742	1.15678	0.527019	3.19072	3.51944	3.25559	1.25153	0.62463	0.465868	0	1.18153	0.396392
Cs07G02895	0.844538	0.511546	0.310742	0.587913	0.951108	0.57587	0	0.0920739	0	0.165423	0.174164	0
Cs07G03087	2.5788	1.22729	1.52494	1.38486	1.81041	1.50722	0.482842	0.361475	0.479289	1.0824	1.48147	1.9371
Cs07G03103	0	0	0	0	0.572826	0	0.916645	3.96493	2.4264	0	0	0.516136
Cs07G03121	26.0147	9.26904	14.9913	10.8658	11.7503	14.3475	4.0113	8.75883	6.71926	5.39533	12.781	9.74041
Cs07G03188	0.197618	0	0	0	0	0.202127	0	0	0.192826	0.435468	0	0.0820348
Cs07G03272	0.828898	1.20497	1.64694	0.830917	0.458261	0	0.977755	0.650656	0.64704	0.438371	0.61538	0.137636
Cs08G00034	1.43562	0.931682	1.18851	0.513969	0	0	0.604797	0.804935	0.400231	1.62694	0.761294	0.510815
Cs08G00035	0.410177	1.86336	1.86766	0	0.566921	0	0.201599	0	0	0.180771	0	0.170272
Cs08G00044	9.06262	4.61907	5.67278	4.9855	4.48077	9.49546	2.60735	4.12082	2.58816	10.3261	6.56405	9.72629
Cs08G00045	0	0.263863	0.240428	1.09172	0.133799	0	0	0	0.56675	0.127991	0.134755	0
Cs08G00137	1.54706	3.56807	3.00488	0.745588	0.657922	0.791176	0	0	0.174178	1.94054	0.993933	2.22304
Cs08G00147	0	0	0.0429262	0	0	0	0.050969	0	0	0	0	0
Cs08G00296	0	0.150622	0.0686223	0	0	0	0	0	0	7.37924	1.3846	0.963453
Cs08G00322	0	0	0	0	0	0	0.0357062	0	0.0708869	2.49735	4.38219	1.17615
Cs08G00329	0.373588	2.03658	1.39178	0.117031	0	0	0.091808	0.458208	0.911323	0.576262	0.26002	0.232624
Cs08G00411	2.18012	2.97117	2.70729	1.36589	1.50661	0.836195	0.803634	3.20871	1.86135	1.92162	2.02317	1.81001
Cs08G00433	0.146097	0.199108	0.36285	0	0	0	0.215417	0.286703	0.356387	0.708261	0.203369	0.48518
Cs08G00450	175.754	86.6387	108.072	132.26	123.617	174.719	100.523	110.343	105.719	115.353	121.296	109.472
Cs08G00543	0	0	0	0	0	0	0	0	0	0	0	0
Cs08G00552	0.217021	0	0	0	0.0999842	0	0.106664	0	0.211758	0.382578	0.201397	0.450446
Cs08G00594	0.468084	0.425285	0.193757	1.75959	2.15652	0.718144	0	0.229643	0.228367	0.206292	0.434386	1.16586
Cs08G00628	1.12871	0.897322	1.16804	0.353582	0.390009	0.288616	0.277377	0.55375	0.963676	1.61669	1.30932	1.17137
Cs08G00629	0.361701	0.328629	0.0998142	0.151076	0.111094	0.246635	0	0.118301	1.17644	0.425087	1.34265	0.500495
Cs08G00639	0.468084	0.531607	0.0968785	0.293265	0.431304	0.299227	0.057515	0.172232	0.114183	0.051573	0	0
Cs08G00661	2.28564	1.26907	2.13751	2.49275	2.06705	1.42865	0.624099	0.664499	0.743407	1.41771	1.3355	1.54621
Cs08G00664	0	0	0	0	0	0	0	0	0.451423	0	0	0
Cs08G00692	0	0	0	0	0	0	0	0	0	0	0	0
Cs08G00733	0.473656	0.430348	0.261418	0.395675	0.727398	0.322975	0.310398	0.309836	0.770285	0.278331	0.439557	0.65541
Cs08G00767	0	0	0	0	0	0	0	0	1.25813	0	0	0
Cs08G00778	1.22574	0.230413	0.384907	0.423697	0.389457	0.259386	0	0.207362	0.164968	0.298042	0.156896	0.140365
Cs08G00844	0.0928882	0.0843951	0.0384498	0.0581965	0.0855896	0	0	0.0911424	0	0.122812	0.258603	0.154238
Cs08G00859	1.75531	0.79741	2.17977	0	0	0	0	0.861162	0	0.773595	0.271491	0.242887
Cs08G00863	2.2104	1.08139	1.40764	2.55667	1.25336	1.91301	0.668551	0.500504	1.82498	2.5478	1.89348	1.41165
Cs08G00870	0	0	0	0	0	0	0	0	0	0	0	0
Cs08G00879	4.78181	6.09914	6.01423	3.22636	4.40608	4.23251	4.0677	5.05286	2.51239	3.89062	2.98682	3.81734
Cs08G00885	0.0477064	0	0	1.85312	1.93415	3.07407	0	0	0.0465496	0.925099	0.885438	0.831758
Cs08G00905	0	0	0	0	0	0	0	0	0	0	0	0
Cs08G00911	0	0	0	0	0	0	0	0	0	0	0	0
Cs08G00942	0	0	0	0	0	0	0	0	1.90306	0	0	0
Cs08G00960	2.97774	1.86716	2.53464	2.10211	2.66648	2.31643	0.906983	1.52262	2.00523	4.51001	2.95797	3.72575
Cs08G01001	0.347847	0.767532	0.411391	0.124534	0.0457879	0	0	0	0	0	0	0
Cs08G01038	0	0	0	0	0	0	0	0	0	0	0	0
Cs08G01076	1.06692	0.817902	0.828068	1.42045	1.19813	0.75024	0.688252	0.981436	0.683187	1.85144	1.54704	1.57782
Cs08G01090	9.94678	13.8834	5.37044	3.97395	5.18034	6.63503	5.24303	5.94077	9.42427	4.70137	4.2809	6.5826
Cs08G01092	2.39549	9.04357	2.42766	2.27711	2.01698	0.0844876	3.24791	3.8499	4.83601	2.76674	1.76309	2.60604
Cs08G01141	0.457323	0.415509	0	0	0	0	2.69726	1.34618	0.892468	0	0	0.189843
Cs08G01186	0	0	0	0	0	0	0	0	0	2.05559	0.29512	2.20022
Cs08G01187	0	0	0	0	0	0	0	0	0	0	0	0
Cs08G01203	0	0	0	0	0.527748	0.234327	0	0	0	0	0	0
Cs08G01211	0	0	0	0	0	0	0	0	0	0	0	0
Cs08G01277	1.51238	1.69119	2.4078	0.437325	0.321587	1.07092	0.457429	2.5113	2.38383	0.410171	0.215923	0.193174
Cs08G01370	3.86283	2.98319	1.75886	2.42015	1.77965	2.17303	1.7087	3.60072	1.13075	0.851205	1.25466	1.28282
Cs08G01416	2.67971	3.52936	4.14457	2.52485	1.99064	3.14454	5.37034	6.44088	3.9525	0.14648	0.732544	0.465654
Cs08G01455	0	0	0	0	0	0	0	0	0	0.267028	1.40569	0.503036
Cs08G01456	0	0	0	0	0	0	0	0	0	9.04312	30.769	6.02483
Cs08G01457	0	0	0	0	0	0	0	0	0	0	0	0
Cs08G01463	0	0	0	0	0	0.114526	0	0	0	9.27734	0.207821	1.67333
Cs08G01542	0	0	0	0	0	0	0	0	0.0834292	0	0	0
Cs08G01585	0	0	0	0	0	0	0	0	0.11242	0.710871	0.748435	0.478272
Cs08G01592	2.91434	2.64787	3.98621	2.54038	1.98482	1.55522	4.11031	5.84347	3.46187	5.80771	5.64425	4.94438
Cs08G01602	1.19361	0	0	0	0.366609	0.813897	0	0	0	0	0.738456	0.99098
Cs08G01677	16.1924	19.1255	18.3844	18.2608	17.691	17.5082	13.1883	14.2993	16.7026	19.166	20.3934	25.3507
Cs08G01694	1.40839	1.11967	1.02023	1.10299	0.811081	1.08039	0.173054	1.03644	0.17178	1.55175	2.45063	0.146162
Cs08G01742	0.467917	0.386485	0.316944	0.373113	0.391955	0.217542	0.125443	0.0417384	0.539584	1.46228	0.907937	1.05949
Cs08G01751	0.518962	0.471512	1.00248	0.433522	0.956371	0.707736	0.340089	0.339473	0.337586	0.609907	0.963203	0.718102
Cs08G01817	2.62745	1.87567	3.2628	5.87913	9.85693	8.06218	9.77755	12.5221	13.9175	13.0684	15.6748	10.4396
Cs08G01818	0.367832	0	0.0761295	0.230455	0.33893	0.0940559	0.361574	0.721837	0.807553	0.567383	0.341351	0.381734
Cs08G01871	0	0	0.281527	0	0	0	0	0	0	0	0	0
Cs08G01967	0.564356	0.384566	0	7.07163	7.41018	9.23571	0.970821	1.24594	1.37668	1.86541	1.04745	0.585686
Cs08G01984	0	0	0	0	0	0	0	0	0	0	0	0
Cs08G01987	0	0	0.12383	2.81137	3.30775	4.58964	0.147031	0.293529	0.145949	0.527363	0.416422	0.620915
Cs08G02225	0	0	0	0.366581	0	0	0	0	0	0	0	0
Cs08G02286	2.50139	2.15613	1.48675	3.5362	3.57547	4.2641	2.52188	2.29705	1.50199	1.86561	2.44036	1.62412
Cs08G02287	127.845	146.458	143.38	461.159	371.461	398.271	112.442	157.306	181.266	117.844	178.098	197.467
Cs08G02288	13.0186	13.556	8.59797	20.7118	19.6783	31.5684	16.9669	14.9268	10.562	13.2801	10.8596	9.83694
Cs08G02594	11.768	5.85516	10.2064	8.07511	5.1635	1.14633	0.550848	3.02417	3.55416	1.23485	2.08016	3.95462
Cs08G02597	8.76264	6.45522	5.29372	339.489	376.429	255.796	5.58717	7.20369	5.31497	58.0319	41.7579	83.5648
Cs08G02661	0.563025	0	0.466114	1.88132	0.864643	0.383914	0.368964	0.184148	0.366249	0.827114	0.174164	0.155815
Cs09G00071	0.14736	0	0.121995	0.184648	0	0	0	0.433771	0	0.389663	1.36751	0.489373
Cs09G00095	0	0.30635	0	0	0.621371	0	27.8412	20.843	21.0562	0	0	0
Cs09G00099	8.00595	5.06971	3.61522	8.81582	12.0713	10.9181	5.00801	3.33263	2.84066	18.604	14.634	8.86243
Cs09G00130	0	1.06321	0.322928	0	1.07826	0	0	0.765477	3.04489	0.34382	0	1.9431
Cs09G00131	3.70897	4.18678	3.25665	8.30917	8.38851	7.35726	2.43058	2.53645	7.56707	6.04308	4.58927	5.69207
Cs09G00224	0.988686	0.489975	0.372049	0.225249	0	0.0919311	0	0.176383	0	0	0.0834099	0.074622
Cs09G00255	104.213	49.9125	76.454	74.3251	69.2857	73.7361	45.3894	55.1565	47.7266	68.3697	59.9572	56.8223
Cs09G00264	0	0	0	1.68429	0.743126	7.14909	1.05703	0.263779	1.83619	0.473914	1.24739	0.892775
Cs09G00312	0	0	0	0	0	0	0	0	0	0	0	0
Cs09G00314	0.445378	0	0.122906	0.744105	0.273589	0.911078	0.291867	0.437008	0.869158	0.261714	0.275543	0.493025
Cs09G00331	0.318297	0.289194	0	0.59826	1.31979	0.162779	1.09509	0.936944	0.931737	0	0.590764	0.264261
Cs09G00383	26.0717	15.7171	24.0391	24.9275	21.5183	33.2383	12.2675	14.5488	14.8297	25.4854	24.9974	18.1577
Cs09G00393	0.432469	0.392927	2.98358	80.3822	221.161	115.302	0.991926	0	0.843965	73.8242	42.6752	111.904
Cs09G00447	1.04703	0.317099	1.01128	11.5891	10.6124	6.06853	0.686144	1.71225	2.72438	0.769071	1.13359	1.88344
Cs09G00486	0.37535	0	0.310742	0.47033	0.576429	0.127971	0.245976	0.122765	0	0.441128	0.348328	1.66202
Cs09G00487	1.76049	0.479857	0.728732	1.54418	2.27103	0.900328	0.346108	0.690962	0.17178	1.55175	0.980251	1.02314
Cs09G00511	9.94678	9.69457	9.133	4.75889	3.33281	6.65916	1.06664	0.709806	1.23526	1.91289	2.85312	3.60356
Cs09G00555	1.75084	1.21035	1.32343	1.66925	1.71848	2.02436	0.448969	0.224078	0.371388	3.32133	1.76608	2.30681
Cs09G00557	0	0.161381	0.147048	0	0.163665	0.181673	0.872996	0	0	0.626244	0.659335	0.442402
Cs09G00586	0	0	0	0	0	0	0	0	0	0	0	0
Cs09G00588	0.552088	1.20386	1.00553	1.17604	1.2209	2.20226	0.434156	0.325027	0.484831	1.80052	1.99813	1.05423
Cs09G00600	1.08117	0.196463	0.716059	0.812853	0.398488	0	0.212555	0.21217	0.421982	0.190596	1.00334	0.718102
Cs09G00646	5.8615	3.71175	3.23505	4.45134	7.69224	4.36016	7.33316	4.53135	5.37274	18.9439	17.1427	16.2214
Cs09G00692	0.134416	0	0	0.336858	0	0.137483	0.132129	0.13189	0	7.34567	3.86691	8.70456
Cs09G00694	4.69927	7.25831	9.85567	9.6177	9.81472	5.76777	5.3892	5.37944	6.87798	7.17961	7.41363	5.07195
Cs09G00721	21.3145	13.2691	18.1686	1.5827	0.21822	0.0807437	2.17279	5.49959	0.924342	1.53082	2.63734	5.43991
Cs09G00792	6.70099	8.3714	11.4419	14.9565	10.9983	5.78295	5.55777	9.45163	16.3463	9.04428	6.9959	10.7791
Cs09G00862	0	0	0	0	0	0	0	0	0	0	0	0
Cs09G00878	1.45724	1.44436	1.69994	0.912994	0.976538	0.541996	0.195334	0.454954	0.323161	0.116769	0.245879	0.274967
Cs09G00904	0.97924	0.0240461	0.0219104	7.1632	6.12098	4.76427	0	0.103874	0.154945	1.35302	0.908742	1.49416
Cs09G00939	0.655832	1.7876	1.26687	0.547857	0.201433	0.670794	2.3638	1.50151	2.77303	3.27574	1.62298	2.35948
Cs09G00965	4.68084	15.1888	8.44227	13.8253	10.7826	8.20736	1.31463	1.14822	3.26238	15.0299	13.8073	24.0111
Cs09G00972	7.46009	5.21383	6.01765	6.95094	4.40636	6.45639	5.45287	5.06761	3.54627	9.61043	7.63307	5.39957
Cs09G00973	7.32921	3.96373	6.21212	3.71726	5.14539	6.4255	3.08765	5.82166	3.57575	4.76824	6.31574	4.63617
Cs09G00975	4.25871	3.62916	3.96334	1.65611	1.16369	2.04275	0.317578	0.288184	0.458532	0.465985	0.354328	0.56084
Cs09G00990	2.13508	0.554247	0.547108	6.49729	5.29303	4.93954	4.34743	5.63643	12.9463	6.58676	6.18001	6.03536
Cs09G00998	1.09305	1.19173	1.08589	0	0.402867	0	0.429782	0.214502	1.49317	0	0.202872	1.27049
Cs09G01002	0	0.194351	0	0	0	0	0.21027	0	0	0	0	0
Cs09G01003	28.2764	15.5737	20.0947	12.1502	11.4709	10.3017	3.62815	5.6472	6.4704	5.29353	4.29605	5.038
Cs09G01054	0	0	0	0	0	0.0817165	0	0	0	0.281684	0.0741421	0.198992
Cs09G01133	2.24153	2.29115	2.55159	8.77729	7.22891	5.1585	0.275424	0	0	1.97576	4.16031	1.39575
Cs09G01273	12.5329	17.1709	14.8224	2.49275	1.64974	4.27296	1.75996	1.75677	2.52345	2.98092	2.03075	2.97294
Cs09G01291	0.644699	1.42254	0.609976	2.53891	1.69726	1.13041	0.362132	0.271107	0.179733	0.324719	0.341878	0.152929
Cs09G01294	32.1683	24.8045	17.6958	31.0268	26.7156	27.7071	16.8507	15.7819	13.6291	119.386	81.5051	64.484
Cs09G01307	10.5558	0.36887	4.53747	0.508725	1.12227	1.24576	0	1.19508	0.59422	4.29424	5.46306	4.55042
Cs09G01308	2.09406	0.713472	0	0.327993	0	0.267729	0.257304	0.256838	0.510821	0.922886	0.971652	0.869281
Cs09G01532	5.09124	5.99632	4.44907	3.07164	2.51935	2.0251	2.40963	2.03523	1.19595	3.49034	3.76227	2.81795
Cs09G01602	0	0.334715	0	0	0	0	0	0	0	0.649438	0.341878	0.305858
Cs09G01640	0	0.311631	0.283954	0	0.632084	0.350818	0	0.336546	0	0	0	0.569529
Cs09G01649	5.5585	6.91088	9.68785	8.79794	7.27826	4.4884	8.91483	11.7692	6.56555	4.89944	4.88684	6.55796
Cs09G01651	0	0.0705122	0	0.194493	0.0715102	0.0793787	0.228863	0	1.96889	0.547251	0.288084	0.322165
Cs09G01739	0.198936	1.80746	0.494081	1.24638	0.366609	1.83127	0.391102	0	0	1.57813	0.738456	0.99098
Cs09G01752	0	0	0	0	0.183304	0	0	0	0	0.876741	0.369228	0.49549
Cs09G01754	0.445655	0.573619	0.307455	0.465355	0.752837	0.683734	0.438073	0.47372	1.12336	1.93134	1.03393	1.48
Cs09G01820	0	0.175482	0	0	0	0	0	0	0	4.42627	0	1.60353
Cs09G01841	2.84194	7.24971	9.32057	1.78054	1.51075	2.57138	0.214891	0	0.21331	0.289036	0.304309	0.816742
Cs09G02118	3.28819	1.49377	3.81109	19.9832	17.876	19.6748	3.23225	4.19431	1.12296	0.289832	0.305147	0.409496
Cs09G02454	0	0	0	0	0	0	0	0	0	0	0	0
Cs09G02604	0	0	0	0	0	0	0	0.0823615	0.900941	0.0739866	0.311585	1.18472
Cs09G02651	6.9195	26.719	17.5434	40.9136	38.2548	34.5021	17.8547	7.00162	8.01766	24.0151	47.3575	12.7463
Cs09G02674	1.51731	1.53175	1.67485	2.32375	2.48548	3.79359	0.828606	0.992526	0.329003	2.6748	1.25162	1.25972
Cs09G02886	0.280191	0.127286	0.231963	0.351092	0.129088	0.429875	0.68856	0.137462	0	0.987878	0.26002	0.465249
Cs09G02904	13.1006	11.991	13.0148	9.8494	12.4289	13.201	5.1511	6.28438	7.66979	25.8318	23.6846	18.0471
Cs09G02943	2.01454	1.14396	1.25084	1.57769	1.85625	2.57562	5.69326	5.93003	5.15994	3.77332	3.9727	1.88161
Cs09G02944	5.87764	3.0809	3.18158	6.23188	7.29052	4.85563	4.44434	5.10173	4.41163	6.57556	4.61535	4.50446
Cs09G03030	0.988091	0.897746	1.25429	2.06353	2.18509	0.471629	0.777024	0.96952	0.578479	1.27737	2.68974	0.820348
Cs09G03139	86.2711	58.8767	68.4864	130.314	117.424	131.15	60.9887	71.8942	49.585	53.1253	62.33	62.4677
Cs09G03210	0.345975	0.785853	0.572847	0.867044	0.956371	0	0.170044	0.848681	0	1.06734	0.481601	1.00534
Cs09G03251	0	0	0	0	0	0	0	0	0	6.52893	1.17839	5.27117
Cs09G03252	0.258358	0	0.213888	0	0	0	0.507925	0.253502	0.504187	0.45545	0.239758	0.857992
Cs09G03288	2.13145	4.51866	3.52915	2.89337	2.45497	3.27012	3.14278	2.43996	2.77303	10.333	8.07686	8.5531
Cs09G03449	0	0.1298	0.236544	0.0895063	0.164546	0.146122	0.140432	0.24531	0.104549	0.125923	0.198866	0.177914
Cs09G03455	7.23402	3.28629	3.74303	2.26614	6.94335	7.70736	5.03692	4.14054	9.11738	6.3763	7.8321	7.00693
Cs09G03541	3.71346	2.16895	2.4155	2.9913	2.68846	2.71299	3.91102	4.94498	8.28211	3.74076	2.70767	4.40436
Cs09G03573	2.65247	2.40995	1.50969	2.90821	1.9858	3.05211	1.46663	2.11463	0.808799	2.77635	3.53843	2.75272
Cs09G03651	0.560382	0	0.231963	1.05327	1.0327	2.29267	0	0	0	0	0	0
Cs09G03761	14.1349	3.32954	4.11734	5.2479	6.99451	4.5514	1.02922	1.79786	1.53246	9.45958	9.23069	6.30229
Cs09G03785	0	0.296305	0	0	0.901497	0	0.961726	0.319995	3.18216	1.43728	1.51323	1.3538
Cs09G03791	2.93512	3.55566	5.39979	1.63459	3.60599	0.333564	1.92345	2.55996	3.81859	4.31184	1.81587	2.16608
Cs09G03850	0	0	0.245323	0	0	0	0	0	0.0578288	114.978	19.9097	111.35
Cs09G03898	10.6928	14.2338	12.9696	12.1522	10.7691	13.9889	36.9103	21.7156	15.5289	15.7813	12.923	11.7679
Cs09G03991	8.13041	5.3438	3.43708	9.53748	10.2013	14.5086	13.7736	12.5605	6.07655	30.3429	39.3308	19.9632
Cs09G04029	0	0	0	0	0	0	0	0	0.856376	1444.82	605.153	1141.57
Cs09G04030	0	0	0.242196	0	0	0	0	0	0	209.129	92.0355	207.183
Cs09G04078	0	0	0	0	0.0905953	0	0	0	0.0959367	23.2257	5.29206	25.7949
Cs09G04092	0	0	0.143212	0.216761	0	0.176934	0	0.169736	0.168793	0	0	0.430861
Cs09G04098	1.79491	8.28986	8.42042	4.12335	4.54815	2.6008	8.23373	11.0073	8.02718	1.97761	1.66569	2.11111
Cs09G04128	0.455578	0	0	0.951431	0.839562	0.621295	0	0.29801	0	0.133854	0.563707	0.126079
Cs09G04251	3.82978	1.15987	3.43478	5.19878	3.23478	3.91715	0.627436	1.8789	2.17987	2.81307	3.55406	4.23949
Cs09G04275	0.829946	0.959714	0.749553	2.45808	2.15516	2.08362	0	0	0	0.199511	0.0700179	0.062641
Cs09G04326	2.38723	3.31051	2.34038	3.14874	3.29948	4.17658	2.34661	2.404	2.45194	3.04552	4.83883	4.74627
Cs09G04338	7.5785	4.99204	6.27404	4.27329	5.761	7.36383	8.38076	8.92328	7.025	5.17695	6.32962	4.71895
Cs09G04436	1.72432	1.78425	2.53781	2.04061	2.64806	1.86164	1.41249	1.73891	1.44883	2.23759	2.66697	2.34622
Cs09G04483	0	0	0	0	0	0.0888534	0	0	0	0.0765713	1.3705	0
Cs09G04492	0	0.273858	0.249536	0	0	0	7.40724	2.95753	4.41163	5.57926	1.95803	5.75569
Cs09G04514	1.12076	1.27286	2.31963	1.75546	0.774526	0	1.1017	0.54985	2.46057	0.740908	1.82014	0.697873
Cs09G04515	8.98419	5.5973	4.78142	9.00607	5.55826	9.32043	2.39708	4.9114	3.88224	11.0865	7.98008	6.07375
Cs09G04522	9.78372	4.44458	4.85981	4.90377	3.60599	7.33841	1.92345	4.15993	6.36432	7.76132	6.65821	3.79064
Cs09G04575	0.736799	0.66943	0.813301	0.615494	0	0.502405	0.241421	0	0	1.29888	1.13959	1.63124
Cs09G04576	13.0614	8.58088	4.15893	8.81275	12.0351	11.0986	5.33321	5.32355	3.13716	7.43902	11.0022	7.00693
Cs09G04712	0.432469	0	0	2.70951	2.98866	3.53868	0	0	0	0	0	0
Cs09G04724	0.939032	0.284391	0.345511	0	0	0	0	0	0.203614	1.93128	1.16191	4.15796
Cs09G04878	94.175	45.4353	51.2212	45.2812	47.0874	57.3088	29.9606	36.7113	26.7126	56.3045	51.3193	46.9731
Cs09G04996	0.105072	0.477323	0.260958	0.526637	0.67771	0.537344	0.103284	0.309291	0.512619	0.277841	0.780059	0.610639
Cs09G05097	0	0.143449	0	0	0	0	0.155199	0	0	0	0	0.131082
Cs09G05124	0.0204246	0.0742284	0.16909	0.307115	0.489314	0.313359	0.0602313	0.160326	0.259082	1.02617	0.435947	1.17005
Cs09G05167	0	0	0	0	0	0	0	0	0.0791217	0	0	0.067322
Cs09G05195	33.9721	5.58923	14.2143	1.6107	3.21488	2.34778	2.07585	3.15318	4.65868	5.09859	5.02718	4.49753
Cs09G05340	0	0	0	0	0	0	0	0	0	0	0	0
Cs09G05386	4.82853	1.05289	1.43907	4.84029	3.38134	4.1485	0	0	1.31921	4.59651	4.83939	7.37623
Cs09G05405	1.28346	1.36046	0.708359	0.804113	0.197101	1.09395	0.21027	0	0.417445	0.377093	0.595529	0.532785
Cs10G00020	0.037606	0.0683351	0.062266	0.141366	0.0346511	0	0.0739323	0	0.0366941	1.92253	1.95432	2.4353
Cs10G00047	0	0	0	0	0	0	0	0	0	0	0	0
Cs10G00217	2.1437	1.48025	2.12966	4.29785	3.0024	4.38522	2.27581	1.17791	1.50604	0.831393	1.5915	1.77978
Cs10G00373	8.1232	4.51866	4.66632	10.8019	6.56841	12.0389	5.37765	4.0666	4.20576	5.84494	4.30766	2.61509
Cs10G00387	0.210514	0	0	0.263783	0.387946	0.64595	0	0	0.102705	0.185554	0.195359	0.087388
Cs10G00489	0	0	0	0.317413	0.0466819	0.621823	0.796812	0.447395	2.71888	1.47364	1.08135	1.59836
Cs10G00491	0.0759296	0.0689871	0	0.856288	0.489745	1.16493	0.0746378	0.0745026	0.222266	0.133854	0.0704633	0
Cs10G00495	1.67329	3.8852	3.38622	0.232967	1.19919	0.950814	11.1482	16.0536	9.07065	0	0	0.308717
Cs10G00509	0.207225	0	0	0	0.572826	0	0	0.20333	0	1.09593	1.15384	0.860226
Cs10G00617	2.65247	2.23781	5.80349	0.712214	1.04745	1.16271	0.931195	0.929508	0.739474	1.16899	1.05494	0.471895
Cs10G00646	0	0	0	0	0.137823	0	0	0	0	1.12065	0.0694037	0.124183
Cs10G00690	2.23295	0.983653	1.79258	0.847874	1.49636	1.79943	0.931195	0.995902	0.990367	1.19285	2.0094	1.40445
Cs10G00778	0	0	0	0	0	0	0	0	0	0	0	0
Cs10G00814	8.36645	12.7536	13.1601	27.1407	39.6588	42.1211	24.6723	19.7933	39.1852	51.0477	43.2204	52.1731
Cs10G00846	0	0.401658	0.365986	0	0.203672	0.452165	0.217279	0	0.21568	0.194831	0.61538	0.73406
Cs10G00882	0	0	0.0770796	0	0	0	0	0	0	1.14893	0.0864028	1.46869
Cs10G00915	0.849115	0.220422	0.100423	1.21598	0.782397	1.2407	1.07315	2.02338	1.65705	1.0692	1.23826	1.30922
Cs10G00955	0	0	0.151095	0	0	0	0	0	0	0	0	0
Cs10G01008	9.37839	5.42239	6.82302	5.34161	2.8805	6.3949	4.46974	5.2982	7.48717	7.26443	5.53842	4.48301
Cs10G01009	3.83593	4.21128	4.36654	4.32593	3.00435	2.61563	2.89085	3.38745	4.80341	3.29659	2.99614	2.83971
Cs10G01032	0.693961	2.1017	2.29805	3.1884	2.55774	2.12938	0.227385	1.13486	1.35427	2.44672	2.57601	1.34435
Cs10G01047	5.17534	5.18728	4.31853	18.7342	14.4575	14.7879	7.75206	12.3728	4.00782	3.548	3.62113	3.17141
Cs10G01081	0	0	0	0	0	0	0.287575	0	1.14183	0	0	0
Cs10G01090	0	0	0	0.242015	0	0.197548	0.189855	0	0	0.340482	0.53771	0.801764
Cs10G01098	140.191	68.4709	97.4598	69.797	78.2818	91.4437	60.2757	66.5965	61.8874	109.335	104.035	94.6289
Cs10G01110	0	0.098054	0	0	0	0	0	0	1.15835	0.0951256	0	0
Cs10G01120	0.912549	0.165822	0.151095	0	0.168169	0	0	0	0	0	0	0.303052
Cs10G01138	0	0.661267	0.200846	2.73595	5.14146	2.48139	0	0	0.710165	4.91831	2.02625	3.62554
Cs10G01144	1.57054	2.37824	1.73362	0.874649	1.12555	0.356972	0.514608	0.684901	0.851368	1.23051	0.80971	0.579521
Cs10G01163	1.63509	2.97117	3.15851	3.41473	3.01322	1.67239	1.87515	2.13914	2.92497	1.44122	3.79344	2.94127
Cs10G01177	1.02544	1.11802	1.3583	2.82683	1.70076	1.46837	0.403198	0	0.200115	1.2654	0.951618	0.851358
Cs10G01212	0	0	0	0	0	0	0	0	0	0	0	0
Cs10G01235	0.233128	0.105906	0	0.14606	0.21481	0.238446	0	0.457492	1.02364	0.102743	0.108172	0.387102
Cs10G01243	7.53251	5.26445	10.0735	10.6486	12.1016	10.0749	4.36667	6.06436	6.21912	9.5335	6.09405	8.65905
Cs10G01245	4.15862	2.09017	2.08766	2.82721	1.79364	3.7105	0.521856	0.52091	0.690687	2.88564	2.01173	2.42419
Cs10G01248	0.232221	0.158241	0	0.145491	0.0534935	0.0593796	0.171202	0.056964	0.0566474	3.12147	1.93952	1.73518
Cs10G01254	0	0	0	0	0	0	0	0	0	0	0	0
Cs10G01265	33.4474	18.1739	23.8896	32.4605	33.7401	27.9498	6.23185	6.75681	9.81225	31.9866	32.2567	27.4062
Cs10G01290	0.278232	0.505584	0.345511	0.174318	0.384555	0	5.46996	6.96156	1.76465	0.122621	1.67831	0.115499
Cs10G01317	0.171005	0.725056	0.18876	0.285702	0.525227	0.349812	0	0.0559303	0.0556194	0.351701	0.158694	0.236624
Cs10G01370	0.417347	0.252792	0.230341	2.44045	1.92277	3.55724	1.09399	1.63801	2.17188	3.18815	4.38942	2.07898
Cs10G01395	54.7073	11.7203	29.9794	16.1639	16.1823	18.2809	17.8746	18.4522	21.3826	13.9731	25.8171	26.9681
Cs10G01469	3.1003	9.38941	7.69996	4.85601	3.57086	0.792757	5.58717	7.35157	7.5628	4.09905	2.63734	3.86096
Cs10G01477	2.70159	1.11572	1.42328	2.15423	1.01836	1.50722	2.65563	2.77131	2.87573	3.68015	3.30482	3.16053
Cs10G01479	2.02307	0.30635	0.139571	0.845	0	1.37949	2.98298	1.81963	1.48051	2.5262	1.25162	2.51944
Cs10G01515	0.772565	0.350964	1.11928	0.484029	0.533896	1.18529	0.189855	0.189511	0	0.680964	0.53771	0.160353
Cs10G01608	0.320864	0.583052	0.132817	0.201028	0.591304	0.492276	0	0.157417	0.156542	1.83833	2.23323	3.7295
Cs10G01633	1.25397	0.926904	1.44283	1.41149	0.900855	1.47823	0.417844	0.583922	0.373292	0.69315	0.611435	0.829346
Cs10G01638	0.0117067	0.308453	0.0484583	1.83362	1.42386	1.44883	0.874571	0.907447	1.97615	0.412746	0.597515	0.534562
Cs10G01645	0	0	0	0.0574808	0.169074	0.140758	0.135277	0.0900216	0.71617	1.49605	1.48997	1.94235
Cs10G01699	0.213909	0.485877	0.420588	0.234533	0.32029	0.328184	0.262837	0.236125	0.156542	0.306388	0.173696	0.110997
Cs10G01713	32.509	14.5479	14.8626	22.7995	16.5421	34.4914	9.53907	10.9501	10.8892	15.8241	16.6603	13.8979
Cs10G01743	12.6595	8.91994	11.336	7.44588	4.04698	7.13481	2.79359	4.30954	2.26884	2.04953	6.23372	1.28699
Cs10G02057	5.9143	5.61779	12.2407	0	0.247709	0.274965	0.792774	0.527559	0.524627	160.183	70.3529	81.2425
Cs10G02133	0	0	0	0.343039	0.252254	0.560021	0.134553	0.13431	0.667816	3.98153	7.49465	1.13645
Cs10G02147	0	0	0	0	0	0	0	0	0	0	0	0
Cs10G02304	8.88861	6.9222	6.77463	6.89484	4.1601	5.77232	4.43804	3.73781	4.13004	9.20268	8.6415	7.96533
Cs10G02317	0.491199	0.446287	0	0.923241	0.452603	0.502405	5.55268	1.4459	2.39644	0.865917	2.96294	1.22343
Cs10G02353	0	0.301244	0.182993	0	0	0.113041	0.108639	0	0	0.389663	0	0
Cs10G02445	70.2906	33.395	42.0361	53.4161	53.5947	62.3988	24.3973	20.4492	18.8566	31.3957	34.4613	29.1002
Cs10G02587	49.5594	13.3181	15.3136	15.3064	13.8282	14.2789	9.26294	8.21881	11.5786	26.7637	30.4451	19.4139
Cs10G02609	0	0	0	0	0	0	0	0	0	0	0	0
Cs10G02669	96.3775	41.7647	53.5654	47.4349	48.0507	61.4374	34.7435	29.9428	24.8765	28.6005	39.0736	31.2688
Cs10G02757	0.516107	0.0426288	0.0776856	0.235165	0.129697	0.287935	0	0	0.0457811	0.330846	0.609574	0.194768
Cs10G02788	6.68835	8.41405	6.10502	8.16591	8.37511	11.7524	6.40598	5.38474	5.85682	11.3372	10.9813	8.54293
Cs10G02852	0	0	0	0	0	0	0	0	0.294109	0	0.559436	0
Cs10G02911	17.2052	10.7471	18.9175	3.70544	3.46792	2.19972	2.11407	2.11023	1.83619	4.26523	4.49061	2.67833
Cs10G02928	1.17021	1.77202	2.90636	0	0	0	0	0.382739	0	0	0	0
Cs10G03009	0	0.180746	0.329387	0.747825	2.01635	0.610423	0	0.195197	0	0.175348	0	0.165163
Cs10G03026	5.22627	2.91032	3.48927	2.535	1.24274	1.37949	1.16005	1.65421	1.15151	2.0804	1.87743	1.53966
Cs10G03105	11.7888	5.22156	7.19772	10.7096	8.01108	13.7157	6.08381	4.33771	6.32661	8.70247	12.1708	12.2343
Cs10G03159	0	2.67772	0.813301	0	0	0	0	0	0	0	0	0
Cs10G03168	15.6088	16.2208	16.8916	4.9855	4.0421	5.11294	0.601695	1.10111	2.38907	3.05735	3.9763	5.75954
Cs10G03214	8.09622	4.62374	4.7876	6.08695	6.60748	10.4103	3.41077	2.04276	3.8371	9.99077	13.3094	6.52972
Cs10G03230	12.3151	18.3615	22.2206	10.2875	11.6384	8.39735	4.96638	9.60492	7.39474	9.46324	7.32595	13.3704
Cs10G03236	4.35172	3.01244	3.60267	7.53018	4.00978	8.05419	3.66658	2.43996	4.2462	3.65309	3.84612	3.26886
Cs11G00019	16.3062	14.8153	18.3593	14.3027	13.222	12.0083	7.37324	10.2398	7.9554	11.4982	12.1058	13.538
Cs11G00057	0.540913	0.163818	0.298538	0.150619	0.387653	0.307363	0.0590789	0.117944	1.23153	0.90058	0.390422	0.449085
Cs11G00086	0	0	0	0	0	0	0	0	0	0	0	0
Cs11G00124	0	0	0	0	0	0.0973561	0	0	0	0.67119	5.82991	1.02733
Cs11G00133	7.73405	6.75223	5.98569	9.56484	9.65656	9.14732	6.98338	7.9842	8.87392	9.28184	8.18255	8.03158
Cs11G00140	0	0.21017	0.766016	1.01449	0.532862	0.118299	0.341077	0.453946	0.338567	0.815573	0.214667	0.864227
Cs11G00156	3.82568	1.68829	0.904909	1.9175	2.51792	1.45339	1.61168	0.858008	0.533274	2.60132	3.14452	3.35772
Cs11G00169	1.39911	0.873938	1.84602	0.547857	0.48344	0.447196	0.773608	1.24411	0.127986	1.34883	1.01436	1.59718
Cs11G00239	0.238723	0.216895	0.197632	0.89739	0.439931	0.488338	0	0	0	0	0	0
Cs11G00240	0	0.0776846	0	0.214277	0	0	0	0	0	0.678281	0.476082	0.141974
Cs11G00250	0.261375	0.158318	0.108193	0.0545858	0.160559	0.0891128	0.0428214	0.256463	0.467569	2.18865	1.17237	2.4232
Cs11G00260	0	0	0	0	0	0.313037	0	0	0	0	0	0
Cs11G00284	8.07275	22.5278	21.8398	9.0317	9.56371	2.80146	6.09326	11.5986	12.2375	12.5793	9.36447	11.1306
Cs11G00317	2.31217	1.91808	1.74773	2.39338	2.43926	1.78226	2.63516	2.95919	2.35419	1.35868	1.39938	1.53015
Cs11G00349	0	0	0	0	0	0	0	0	0	0	0	0
Cs11G00375	1.17308	1.68756	1.17349	3.18484	2.29693	0.799899	0.720704	1.63064	1.86004	1.59408	0.816474	1.258
Cs11G00384	0.16578	0	0.137245	0.207729	0	1.18693	0.162959	0.325328	0.64704	1.02286	0.61538	0.688181
Cs11G00413	0	0	0	0.163997	0	0	0	0.128419	0	0.346082	0.485826	0.10866
Cs11G00445	0	0.241639	0.30825	0.266604	0.0490119	0	0	0	0	0	0.148086	0
Cs11G00449	0	0.209359	0	0.0962452	0	0	0.226507	0	0.149893	12.051	2.49478	10.3307
Cs11G00509	1.9341	0.376555	0.343111	23.3695	14.1297	13.8475	0.543197	1.62664	1.348	0.608848	0.769225	0.458787
Cs11G00512	33.9095	13.9668	26.0765	20.5841	16.5252	18.1894	13.333	16.1185	11.4702	9.43161	8.25168	8.75866
Cs11G00602	0	0.745345	0	0	0	0	0	0	0	161.429	166.533	49.3787
Cs11G00675	0.324895	0.363309	0.517253	0.876847	1.38169	1.09917	0.343934	0.4414	2.21912	1.32172	1.09006	1.36945
Cs11G00715	0	0.272482	0.744845	0	0.552677	0.306745	0	0	0	0	0	0
Cs11G00717	0	0	0	0	0	0	0	0	0	0	0	0
Cs11G00721	0	0	0	0	0	0	0	0	0	0	0	0
Cs11G00732	8.00264	4.06679	3.03186	5.60869	12.0606	6.86725	7.33316	6.85407	6.35275	11.7762	12.0838	9.96611
Cs11G00748	0	0	0	0	0	0	0	0	0	0	0	0
Cs11G00750	8.19559	27.6847	24.1821	0.658297	0.871341	1.18216	0.929556	0.618581	0.615143	0.0926135	0	0
Cs11G00751	22.2068	54.5041	46.4717	4.2512	2.41564	2.36598	1.81908	1.51315	0.752372	0.271858	0.286223	0
Cs11G00970	0	0	0.0951986	0	0	0	0	0	0.112203	0	0	0
Cs11G00979	1.18768	0.674426	1.47487	1.30218	1.23115	1.82216	1.89714	2.62205	3.04205	4.71085	5.78641	5.05351
Cs11G01054	1.68115	1.782	1.39178	5.26637	3.0981	2.29267	1.65254	1.37462	2.46057	4.44545	5.20039	3.02412
Cs11G01055	1.89462	1.29104	0.784255	1.5827	2.61863	2.74529	1.24159	0.464754	1.23246	5.00995	3.80949	2.88381
Cs11G01123	1.35418	5.7124	3.20312	0.606017	0.267381	0.791472	0.190163	0.284728	0.755054	21.9114	13.6441	13.9733
Cs11G01125	0	0.185381	0.168916	0	0	0.104346	0	0	0.398178	0.989144	0.662717	1.52459
Cs11G01127	0	0	0	0	0	0	0	0	0	8.32161	25.8929	3.49922
Cs11G01128	0	0.0679497	0	0	0.275646	0	0	0	0.145949	1.71393	0.971652	1.4281
Cs11G01129	0	0	0	0	0	0	0	0	0	0	0	0
Cs11G01154	3.93932	7.33722	6.19639	6.91059	9.61894	6.84963	2.12976	1.35285	6.72665	20.8335	23.031	15.2081
Cs11G01178	6.24112	12.0497	17.4381	0	0.718841	0	0	0	0.380612	0.68764	0	0.32385
CsUnG00001	0.376139	0	0.207597	0.157106	0.115528	0	0	0.123023	0	0.110514	0.465413	0
CsUnG00005	2.73897	1.44073	1.19343	7.76727	6.77429	12.3854	0.708518	0.424341	0.843965	1.3977	4.01335	3.82988
CsUnG00025	0	0	0	0.424901	1.35395	0.462441	0	0.110907	0.220582	1.19556	0.209789	0.750743
CsUnG00070	0	0	0	0	0	0	0	0	0	0	0	0
CsUnG00075	0.615265	1.30435	1.01872	4.11175	3.21255	3.77581	0.403198	3.01851	1.00058	1.08463	0.380647	0.681086
CsUnG00178	0	0	0	0	0	0	0	0	0	0	0	0
CsUnG00181	0	0	0	0	0	0	0	0	0	0	0	0
CsUnG00208	0	0	0	0.138486	0.101836	0	0.217279	0.216885	0.21568	0.292247	0.923069	0.0917574
CsUnG00214	0	0	0	0	0	0	0.153977	0	1.83413	0	0	0
CsUnG00233	0	0.169981	0	30.0068	25.6856	37.2186	0.459759	0.550712	2.1906	11.0486	20.2265	12.1154
CsUnG00248	0	0.982316	0	0	0	0	0.212555	0.424341	0.632973	0	0	0
CsUnG00296	2.60511	6.6704	8.03861	0.296756	0.436439	0.484462	0	0.464754	1.84868	3.96621	3.0769	5.1122
CsUnG00309	11.8886	4.1046	3.14952	2.97938	3.72451	2.91835	10.9851	10.9652	9.51226	2.0958	0.661962	2.17147
CsUnG00326	0.166706	0.151463	0	0	0	0	0	0.163573	1.30131	0	0	0
CsUnG00331	1.29179	1.17368	1.49721	2.26614	1.42835	0.528504	3.80944	4.81654	3.7814	4.78223	4.55541	4.71895
CsUnG00483	0.196966	0.178957	0.326126	0	0.181489	0.20146	1.93615	0	0	0.520836	0.365572	0.163528
CsUnG00497	0.485209	0.146948	0.133897	0	0	0.165426	0	0	0	0	0.150093	0
CsUnG00586	0.122674	0.167186	0	0.0768577	0.169552	0.250945	0	0.060184	0	1.13535	0.512289	0.407392
CsUnG00713	0.864937	1.76817	0.358029	0.541902	0	0	0.425111	0.424341	0.210991	1.90596	11.2374	1.79525
CsUnG00842	4.36688	1.05803	2.16913	7.66065	5.09676	5.06204	0.858517	2.28523	1.13626	1.79625	1.621	3.38384
CsUnG00848	0	0	0	0	0	0	0	0	0	0	0	0
CsUnG00871	2.00761	4.80884	3.17299	8.46163	7.39944	4.48017	7.17618	9.6703	12.1097	5.30871	6.09734	6.66715
CsUnG00876	0	0	0	0	0	0	0	0	0	0	0	0
CsUnG00913	0.239681	0	0	0	0	0	0	0	0.23387	7.81673	20.0184	1.98992
CsUnG00937	3.61701	3.94355	5.09053	0	0	0	3.19993	1.41961	1.41172	0	0.671323	0.600594
CsUnG01004	2.00945	3.10372	3.99257	3.27331	2.9625	3.28847	1.77774	2.36602	2.54894	5.84494	2.6107	2.16881
CsUnG01047	2.78961	4.03223	4.79384	0.847394	0.623131	1.16724	0	0.207362	0.0412419	0.670595	1.17672	0.701827
CsUnG01142	0	0	0	0.206012	0	0	0.484837	0.16132	0	0	0	0
CsUnG01198	0.326124	1.77783	0.674973	0.612971	0.300499	1.50104	0.320575	0.159997	0.318216	0.574912	2.11852	0.541519
CsUnG01199	1.169	2.12423	1.62996	1.38772	1.24723	0.755162	0.665277	0.905552	1.80104	1.08463	0.856456	0.766222
CsUnG01205	18.0089	7.42011	9.70825	8.13424	9.45465	7.92478	4.94024	8.21881	2.45194	1.47662	6.4129	2.43399
CsUnG01262	0	0	0	3.11594	1.8747	8.55516	0	0	0.661745	0	0	0.187686
CsUnG01305	0	0.301244	0.548978	1.24638	4.88812	0.678247	0	0.325328	0.970559	0.584494	0.61538	1.37636
CsUnG01325	0.161736	2.64507	1.33897	0	0.298056	0.165426	0	0	0	0.285119	0	0.134279
CsUnG01441	0	0	0	0	0	0	0	0	0	0.16236	0.512816	1.22343
CsUnG01451	0	0	0	0.736773	0.474063	0.451051	0	0	0.0717162	0.129568	0.204621	0.122042
CsUnG01467	28.9522	21.4636	16.9105	97.4843	129.131	124.446	272.025	195.022	178.86	7.67149	18.6262	41.4383
CsUnG01567	0	0	0	0	0	0	0	0	0	0	0	0.286411
CsUnG01585	0.120811	0.109765	0.0500081	0.227072	0.278296	0.123567	0	0.0592703	0	0.692164	0.0560569	0.250754
CsUnG01592	1.12076	0.763716	0.695888	0	0	0	0	0	0	0	0	0.232624
CsUnG01681	0	0	0	0.162571	0.239093	0	0	0	0	1.71536	0.481601	1.83116
CsUnG01795	4.98743	5.17438	6.55612	7.76961	7.32804	5.96291	5.73072	6.97682	7.85874	5.01985	5.37893	4.81221
CsUnG01807	37.633	12.4335	18.2527	2.38161	3.85289	1.94402	0	0.745975	0.370914	0	0	0.315599
CsUnG01830	0	0	0	0	0	0	0	0	0	0	0	0
CsUnG01925	18.2358	8.53524	11.1321	10.1556	10.6928	17.5214	6.3373	7.41025	3.05546	6.33202	8.71788	7.64645
CsUnG01937	0	0	0	0	0	0	0	0	0	0	0	0
CsUnG01979	0.330184	0.0749984	0.27335	0	0	0.0844291	0	0	0.0805443	0.363793	0.919239	0.205598
CsUnG02069	0	0	0	0	0	0	0	0	0	0	0	0
CsUnG02080	0	0	0	0	0	0	0	0	0	0	0	0
CsUnG02141	12.0089	19.5074	17.7748	14.1357	22.1307	26.0546	10.7315	12.1403	7.10165	20.2078	19.9248	18.4298
CsUnG02152	1.38499	0.457585	0	7.73068	5.91679	8.24199	4.08429	9.63629	2.33426	5.32704	4.32324	2.50881
CsUnG02180	0.670569	1.82777	2.11965	0.152773	0.0561709	0.37411	2.15725	1.55519	2.79569	1.82692	1.58402	2.32815
CsUnG02342	0	0	0	0	0	0	0	0	0	0.0618876	0	0
CsUnG02403	0	0	0	0	0	0	0	0	0	0	0	0
CsUnG02438	0	0	0	0	0	0	0	0	0	0	0	0
CsUnG02455	3.69852	15.8853	24.4257	0.315982	0.387263	0.429875	0.0826272	2.22689	0.164038	0	0	0.418724
CsUnG02462	0	0	0	0	0	0	0	0	0	0	0	0
CsUnG02469	4.97339	6.95178	4.43406	0	0.881271	0	0.752119	2.62765	4.29286	2.19185	0.710053	2.06454
CsUnG02501	137.093	63.6541	99.7112	140.353	100.618	141.547	73.3316	99.9322	149.804	36.5944	119.798	78.0936
CsUnG02543	0	0	0	0	0	0	0	0	0	0	0	0
CsUnG02546	7.47677	4.60964	4.64237	5.68815	5.16697	5.73551	5.38093	5.10918	4.68995	4.9427	5.20388	5.43155
CsUnG02633	0.106763	0.679011	0.353546	0	0	0	0	0.104757	0.104175	0.188209	0.198154	0
CsUnG02647	0	0	0	0	0	0	0	0	0.173314	0.626244	1.81317	1.47467
CsUnG02715	4.38333	0.673969	1.61902	2.4505	2.54762	2.62102	0.596596	0.727852	0.658006	1.12936	1.25162	1.00778
CsUnG02718	0.405991	0	0.336109	0.508725	0.374091	1.45339	0.598626	0.995902	0.396147	0.53678	0.376763	0.505602
CsUnG02821	1.0795	0.700567	1.14902	0.579709	0.568386	0.473196	0	0.605261	0.300949	0.679644	0.858669	0.384101
CsUnG02878	0.634901	2.82656	1.05124	0.95467	0.877521	0.974079	8.7998	6.79035	6.87652	0.111924	0.0589193	0.105423
CsUnG02916	0	0	0	0	0	0	0	0	0	0	0	0
CsUnG02985	0	0	0	0	0	0	0	0	0	0	0	0
CsUnG02986	0	0	0	0	0	0	0	0	0.0565924	0	0	0
CsUnG03022	0	0	0	0.424097	0	0.115392	0	0	0.110082	0.198883	1.15166	0.655658
CsUnG03082	0	0	0	0	0	0	0	0	0	0	0	0
CsUnG03116	0.418812	0.761037	1.21353	0	0	0	0	0	0	0	0	0
CsUnG03148	0	0	0	0	0	0	0	0	0	0	0	0
CsUnG03162	2.05795	2.2853	2.46094	2.00566	2.94973	2.80654	3.82111	2.01928	5.13169	12.4961	9.97339	7.40388
CsUnG03181	0	0	0	0	0.0737149	0	0	0	0	0	0	0
CsUnG03225	0	0	0	0	0	0	0	0	0	0	0	0
CsUnG03269	0.808681	1.02864	1.33897	2.02663	2.83153	2.15054	1.74883	1.11088	1.1047	2.85119	1.20074	2.81986
CsUnG03337	17.9322	14.0015	17.6292	8.77729	8.26161	14.6158	0	0.274925	1.36699	2.96363	2.34018	5.58299
CsUnG03370	13.045	6.37056	3.91485	0.612971	0.300499	0.166782	0.160288	0.639989	2.06841	0.574912	0.453969	0.541519
CsUnG03386	252.571	195.226	225.475	603.08	507.48	692.599	101.449	145.481	152.608	122.453	194.1	242.453
CsUnG03392	0	0	0	0	0	0	0	0	0	0	0	0
CsUnG03414	2.52172	5.04053	4.03615	0	1.08434	0.17195	0	0	0	0	0	0
CsUnG03666	0	0.526445	0.47969	1.6941	2.13559	2.37057	1.13913	2.65316	1.31921	0.851205	1.07542	0.962117
CsUnG03747	2.2521	3.41031	4.35039	2.19487	1.72929	3.45522	0	0.122765	0.366249	0.55141	2.4383	0.207753
CsUnG03814	0	0	0	0	0	0	0	0	0	0	0	0
CsUnG03864	0.0666079	2.42071	0.275715	0	0	0	0	0	0.259971	0.528393	0.247251	0.387102
CsUnG03898	0.0405991	0.036887	0.0336109	0.20349	0.112227	0.290677	0.678442	0.517869	0.554605	1.64613	1.35635	0.808964
CsUnG03930	2.57631	1.26701	2.26984	0.888505	0.52269	1.28128	0.348507	0.463834	0.484319	0.291668	0.350949	0.274727
CsUnG04000	45.2418	22.4475	36.6576	17.6905	18.3304	33.4748	16.0856	13.5378	15.3411	37.3322	30.0742	25.5737
CsUnG04117	0	0	0	0	0	0	0	0	0	1.04296	0.274519	1.04378
CsUnG04122	0	0	0	0	0	0	0	0	0	0	0	0
CsUnG04139	0	0	0	0	0	0	0	0	0	0	0	0
CsUnG04141	36.0571	14.3091	18.6996	24.4082	24.6315	25.0104	7.74056	9.75984	12.9408	12.4205	16.9229	15.4841
CsUnG04142	35.0364	14.9273	18.5178	18.6026	16.8713	25.9151	8.17228	8.25459	8.88472	17.1859	19.0125	13.3938
CsUnG04172	1.85056	2.79226	2.59898	0.621117	0.730782	0.912592	0.0974507	0.162124	0.193467	0.262149	0.245334	0.466408
CsUnG04392	0	0	0	0	0	0	0	0	0	0	0	0.206454
CsUnG04394	0.457323	0.519386	0.378606	4.87089	4.52994	4.79451	0.674314	0.897456	1.3387	2.11627	5.5172	1.89843
CsUnG04471	2.02307	0.765874	0.837425	4.01375	4.97097	1.37949	2.15438	1.81963	2.46752	2.3776	2.65969	3.49922
CsUnG04472	0.648703	0.785853	0.716059	2.43856	2.98866	1.32701	0.212555	1.27302	1.05496	3.04954	1.60534	1.79525
CsUnG04473	0.787864	0.357913	0.652252	2.96168	3.08532	1.20876	0.77446	1.35285	2.49847	1.3889	2.559	0.817641
CsUnG04474	2.8085	3.61492	3.10011	14.9565	15.3113	9.81464	5.98156	9.64501	8.67794	10.1083	18.6786	11.4643
CsUnG04540	0	0.120766	0	0	0.0612375	0	0.0653289	0.260842	0.32424	0.468637	0.185025	0.165531
CsUnG04704	0	0	0	0	0	0	0	0	0	0	0	0
CsUnG04719	2.76999	4.34706	1.45931	0	0.696093	2.31806	2.9704	2.22376	0.737134	1.33176	1.40213	1.25441
CsUnG04731	0	0	0	0	0	0	0	0	0	0.207923	1.53237	0.065282
CsUnG04838	7.9296	7.67855	8.8969	1.30739	3.36485	1.28061	1.23074	2.45702	1.73072	3.12684	4.9381	6.06369
CsUnG04919	24.7988	24.7598	21.2071	35.8546	35.6565	31.218	20.8945	22.1936	20.2089	18.7358	25.7954	29.8652
CsUnG04968	0	0	0	0	0	0	0	0	0	4.61995	0.331642	3.06591
CsUnG04969	0	0	0	0	0	0	0	0	0	1.03146	1.39624	0.416378
CsUnG05160	4.72472	4.29272	6.17601	4.05072	6.18652	2.54343	3.66658	3.65994	4.12488	4.60289	3.92305	4.12908
CsUnG05256	0	0.261951	0.477372	0.722536	0.265659	0.58978	0	0	0	0.762384	0.802669	0.718102
CsUnG05314	0	0.0281975	0.0256932	0	0	0	0	0.0304519	0	0	0	0
CsUnG05342	0.378925	0	0	0.47481	0.523727	0	0	0.185902	0	0.333997	0	0
CsUnG05376	0	0	0	0	0	0	0	0	0	0	0	0
CsUnG05529	24.7655	22.5011	22.8554	30.5235	27.3086	29.483	19.5551	16.532	21.3919	53.3202	46.5302	42.8077
CsUnG05531	40.1697	22.5782	33.999	30.951	29.7027	45.6796	17.1189	19.1933	16.7008	6.55357	13.4293	15.163
CsUnG05575	0	0	0	0	0	0.231221	0	0	0	1.19556	0.209789	0.563057
CsUnG05596	0.329273	0.299166	0.817788	0.103148	0.1517	1.09455	0.0809177	0.0807711	0.0803222	1.08837	0.229176	1.16184
CsUnG05692	0.962592	4.37289	3.71889	0.402056	1.47826	0.656368	0.946215	0.9445	3.13084	1.69692	3.57317	0.266393
CsUnG05702	2.26856	1.10985	2.02255	9.8398	10.2908	20.5259	10.9783	10.616	6.64067	4.61443	4.69632	5.65033
CsUnG05821	2.15066	9.03731	8.62415	1.51586	0.86698	1.09986	0.792774	0.725393	0.590205	7.81959	2.12057	6.30522
CsUnG05892	0.13233	0.0601152	0	0.414537	0.731592	0.609069	1.36582	1.2335	1.74313	0.291599	0.245606	0.439459
CsUnG05948	0	0	0	0	0	0	0	0	0	0	0	0
CsUnG06004	0	0	0	0	0	0	0	0	0	0	0	0
CsUnG06019	0	0	0	0.323734	0	0	0.253962	0	0.504187	2.04953	10.0698	1.50149
CsUnG06062	2.9357	2.30947	2.43039	3.58884	2.86997	2.16046	1.47807	2.31847	2.44532	2.7454	1.72764	2.14009
CsUnG06063	7.77387	2.50151	4.0894	4.16022	3.80537	5.79777	2.5074	2.34395	2.64698	4.03277	5.22279	3.79853
CsUnG06064	6.88623	6.60419	5.06749	9.10813	9.51773	3.52167	6.01695	11.6367	5.22609	7.08137	3.55027	7.62293
CsUnG06068	41.4254	41.04	43.0141	33.1389	29.1131	37.1041	25.5367	35.3651	22.1516	32.3879	26.9319	29.1465
CsUnG06069	0	0	0	0	0.0495417	0.054993	0.105703	0	0.209851	1.70609	0.498956	1.16061
CsUnG06070	31.1666	21.0871	28.2724	18.2802	15.8864	19.6692	16.6218	17.5677	18.1171	21.334	15.6922	13.2131
CsUnG06084	0.468084	3.18964	0.968785	2.34612	3.45044	2.39381	147.468	116.199	42.0195	5.56989	3.69228	9.32687
CsUnG06102	0	0	0	0	0	0	0	0	0	0	0	0
CsUnG06326	0	0.956892	0.290636	0.439897	0.323478	0	0.34509	0.68893	0	0	0	0
CsUnG06337	1.76229	7.85184	3.42293	0.21233	0.093682	0	0.0666273	0	0.231479	0.567567	0.314504	1.09734
CsUnG06414	0.167173	0.455663	0.553592	0	0.462112	0	0	0	0.163119	8.54639	4.80927	4.99654
CsUnG06432	0	0	0	0	0	0	0	0	0	0	0	0
CsUnG06498	23.4535	31.583	27.9112	78.9808	77.1808	56.3302	29.6414	28.5604	25.1324	16.4274	23.3197	35.119
CsUnG06621	0	0	0	0	0	0	0	0	0	0	0	0
CsUnG06627	0	0.21066	0.11517	0	0.0854566	0	0	0	0.090495	1.67582	1.67831	0.808492
CsUnG06650	0	0.204876	0.0622268	0	0	0	0	0	0.684525	0	0	0.0208014
CsUnG06663	6.59263	4.79188	4.8259	4.52173	5.43519	8.16263	6.48047	5.8559	7.24534	9.78688	10.4328	8.98796
CsUnG06716	0	0.035302	0	0	0	0	0.0381936	0.114373	0.0379125	0.0342477	0	0.0322585
CsUnG06717	0	0	0	0	0	0	0	0	0	0	0	0
CsUnG06735	3.42255	1.94351	3.89598	0.268038	0	0.218789	0	0.209889	0.626167	6.59913	3.17615	17.0491

## Sheet: Table S3
Table S3. FPKM values of CsOGs in different growth stages of coriander.
CsOGs ID	D30-1	D30-2	D30-3	D60-1	D60-2	D60-3	D90-1	D90-2	D90-3
Cs01G00059	1.61956	6.73651	2.58333	2.17577	4.2699	5.01852	0.800725	4.6441	0.916311
Cs01G00060	2.24179	11.8073	3.47427	3.08016	5.46654	6.10463	1.81369	5.80367	3.7359
Cs01G00111	0.149034	0.531347	0.133719	0.525573	0.461257	0.692717	0.464209	1.59154	0.607107
Cs01G00133	26.1785	28.8975	18.61	8.52178	17.2431	19.4479	5.28669	16.4869	24.1993
Cs01G00135	0	0	0	0	0	0	0	0	0
Cs01G00168	0.21442	0.254822	0.384771	0.28806	0.405549	0.701336	0.159017	0.318027	0.764281
Cs01G00189	0.939742	1.39601	1.12423	1.4203	2.42373	1.61777	0.975698	1.25444	2.39259
Cs01G00193	0.126865	0.113077	0.227656	0.639134	0	0	0.677413	0.1129	0
Cs01G00196	0.821134	0.146378	0	1.1583	1.01656	0	0.730759	0.87689	1.00349
Cs01G00218	0	0	0	0	0	0	0	0	0
Cs01G00322	0	0	0	0	1.58644	0.158835	0.547405	0	0.626424
Cs01G00332	1.23771	12.319	12.4008	3.74127	18.7278	5.75293	4.40594	18.3577	5.67219
Cs01G00378	0	0	0	0	0	0	0	0	0
Cs01G00385	0.341724	0.304585	0	0.344314	1.41017	0.176484	0	0.304107	0.174007
Cs01G00386	0.14838	0.396762	0	0	0.306156	0.306524	0	0	0.151111
Cs01G00434	0.260236	0.231953	0.70048	1.57325	0.53695	0.134399	0.347391	0.347383	0.530051
Cs01G00458	0	0	0	0	0	0	0	0	0
Cs01G00520	0	0	0	0	0	0	0	0	0
Cs01G00541	0	0.124432	0	0	0.216036	0	0	0	0
Cs01G00624	1.90775	2.94738	1.82581	1.15332	2.88661	2.49598	3.96148	3.39548	0.518095
Cs01G00663	1.25242	3.05949	1.78962	2.52382	3.49337	3.01845	3.05476	3.05469	2.55093
Cs01G00674	0	0	0	0	0	0	0	0.121397	0
Cs01G00676	0	0	0	0	0	0	0	0	0
Cs01G00726	0.504936	0.450059	0	0	0.260461	0	0	1.34805	0
Cs01G00810	0.282236	0.0754687	0.0506465	0.11375	0.145586	0.116609	0.301408	0.100467	0.028743
Cs01G00822	0.0433357	0	0	0.0436641	0	0.0895228	0	0.0385652	0.661998
Cs01G00835	2.21053	4.28323	2.41453	3.58302	6.34577	8.1403	3.07915	6.32922	4.01303
Cs01G00837	0.63235	0.704531	0.354604	1.03536	0.489277	0.326577	0.422064	0.140685	0
Cs01G00868	0	0	0	0	0	0	0	0	0
Cs01G00869	0	0	0	0	0	0	0	0	0
Cs01G00894	0	0	0	0	0	0	0	0	0
Cs01G00982	0	0	0	0	0	0	0	0	0
Cs01G00991	0	0	0	4.06721	0	0	2.90809	0	0.391515
Cs01G01023	2.00691	0	0	12.566	2.36622	0.296133	0.510293	0.637851	0.437966
Cs01G01088	3.08889	3.67091	3.95923	7.11384	4.5524	7.14068	7.19956	3.66515	6.44127
Cs01G01125	0	0	0	0	0	0	0	0	0
Cs01G01165	0	0	0	0	0	0	0	0	0
Cs01G01207	0	2.71385	0.455312	2.04523	1.57058	1.74719	0.752682	1.3548	3.96213
Cs01G01221	0.902152	2.41231	2.63069	0.454495	3.95553	3.72733	2.40858	2.80995	4.59377
Cs01G01247	0	0	0.358513	0.134201	0.137408	0.137574	0.47413	0	0.135643
Cs01G01254	0.109131	0	0	0	0	0	0	0	0
Cs01G01388	0	0	0	0	0	0	0	0	0
Cs01G01481	0	0.035503	0	0	0.246559	0	0	0.248131	0
Cs01G01552	0.304781	0.271657	0.683652	0.153546	0.31443	0.787021	0.678091	0.949306	0.465585
Cs01G01562	0	0	0	0	0	0	0	0	0
Cs01G01590	0	0	0	0	0	0	0	0	0
Cs01G01591	0	0	0	0	0	0	0	0	0
Cs01G01763	0.13865	1.23582	1.61723	2.09552	1.4304	1.86176	1.85086	2.22098	2.25923
Cs01G01773	0	0.0607126	0	0	0.070272	0	0	0.181852	0
Cs01G01844	0	0	0	0	0	0	0.18817	0.564498	0.215333
Cs01G01906	0	0	0	0	0	1.27843	1.34626	0	0
Cs01G01983	0.230664	0	0	0.542295	0	0.0794176	0.0684256	0	0
Cs01G02001	0	0	0	0	0	0	0	0.189349	0
Cs01G02161	0.9611	1.1993	0.5174	5.0356	1.58644	0.198544	6.1583	2.22378	3.13212
Cs01G02208	0	0	0	0	0.28608	0	0.246781	0	0
Cs01G02316	0	0	0	0	0	0	0	0	0
Cs01G02324	6.95409	4.35557	5.73356	2.65122	4.26577	4.8533	4.85061	4.51598	5.168
Cs01G02332	3.28666	1.69909	1.47446	29.2743	6.57799	2.98742	7.07833	3.45133	3.14632
Cs01G02368	0.73091	0.651474	0.187371	1.05207	4.5243	1.29421	2.32309	2.41596	0.425349
Cs01G02472	0	0	0.112423	0	0	0	0	0.223012	0.127605
Cs01G02473	2.70646	8.4431	7.28499	0.340871	1.9196	8.03706	0.301073	7.22557	6.37386
Cs01G02474	237.694	425.875	652.811	3.54152	51.8994	294.753	32.8443	236.356	253.03
Cs01G02485	1.64816	0.850495	0.544818	2.01027	2.05831	1.07519	1.08077	1.54393	0.353367
Cs01G02509	0.14709	0.262208	0.263949	0.29641	1.06223	0.303859	0.130901	0.523592	0
Cs01G02555	7.51794	7.39888	6.74536	9.31084	8.72544	6.95639	5.15726	7.66602	5.74222
Cs01G02556	25.6067	24.5729	17.441	32.3922	30.6596	34.4611	20.5428	23.6195	27.6007
Cs02G00052	1.70705	1.93649	0.696196	0.156363	1.7611	0.801462	0.41432	2.07155	1.89651
Cs02G00161	0.256293	0.456878	0	0.516472	0.264407	0	0.684256	0	0.26101
Cs02G00195	12.8499	12.0357	8.79358	36.2084	34.8269	23.1708	52.3324	34.1122	19.2968
Cs02G00241	0	0	0	0	0	0	0	0	0
Cs02G00327	2175.58	1697.07	2247.54	2858.45	2090.08	3103.66	1977.82	2085.95	3433.4
Cs02G00541	0.284292	0.126697	0	0	0	0	0	0	0.144762
Cs02G00570	0.387375	0.115091	0.231711	0.390311	0.266426	0.266746	0.459653	0.574553	0.131501
Cs02G00649	0	0	0	0	0	0	0	0	0
Cs02G00716	6.36133	8.63381	7.78311	2.91343	5.66781	8.06394	3.73124	7.33365	6.33116
Cs02G00866	0	0.120616	0.121417	0.272697	0.279214	0	0.481716	0.481705	0.826879
Cs02G00982	0	0	0	0	0	0	0	0	0
Cs02G01143	11.9718	12.5818	14.0281	8.82185	8.57182	13.3807	10.0181	13.1981	10.7363
Cs02G01216	0	0	0	0.200513	0	0.411103	0.177102	0.177097	0.405333
Cs02G01233	0	0.0458731	0	0.0518567	0.053096	0	0	0.0458011	0.0524138
Cs02G01239	0	0	0	0	0	0.691955	0	0	0
Cs02G01263	0.224044	0.199695	0.804083	0.90297	0.346706	0.694246	0.199386	0.299072	0.342251
Cs02G01334	1.78601	0	0.905747	0	0.320445	0	0	0.207314	3.95409
Cs02G01529	1.67065	0.744541	1.49897	2.73539	2.36987	1.72562	1.85847	1.3009	0.850699
Cs02G01684	0.646447	0.0960316	0.0966692	0	0.111152	0.445143	0.383532	0.0958808	0
Cs02G01685	0.337183	0.601075	0.605066	0.169869	0.173929	0	0.600145	0.150033	0.686777
Cs02G01717	0.381549	0	0	0.153777	0.708532	2.44343	0	2.30892	3.808
Cs02G01725	0	0	0	0	0	0	0	0	0
Cs02G01778	0.849408	1.18972	0.805669	1.68724	3.38001	0.150403	1.51184	0.539931	0.346016
Cs02G01954	1.19122	1.91116	2.35138	2.64055	2.21208	2.21474	1.48416	1.1661	1.6984
Cs02G02096	0	0	0	0	0	0	0	0	0
Cs02G02100	0	0.195805	0	0.44269	0	0.680722	1.95502	0	0.447446
Cs02G02218	8.94562	14.787	9.1938	1.14716	6.37628	12.9359	1.44746	11.0005	12.5887
Cs02G02223	0	0	0	0	0	0	0	0	0
Cs02G02228	0	0	0	0.233474	0	0	0	0	0.235982
Cs02G02247	0	0	0	0	0	0	0	0	0
Cs02G02274	0.478737	0.568942	0.28636	0.482365	0.164631	0.329658	0.568062	0.568048	0.650062
Cs02G02295	0	0.0703435	0.0708106	0.079519	0.244258	0.326069	0.140469	0.210699	0.321493
Cs02G02298	0	0	0	0	0	0	0	0	0
Cs02G02311	0	0	0.67957	0	0.260461	0.260774	0.224681	0	0.257114
Cs02G02373	0	3.35044	1.47555	0	1.69661	0.970659	0	0	0.239259
Cs02G02377	6.9442	11.5855	6.86962	3.22931	4.40864	7.54049	5.22916	7.60587	7.79733
Cs02G02397	0	0	0	0	0	0	0	0	0
Cs02G02493	0.307552	0	0	0.929649	0.158644	0	0.410554	0	0.156606
Cs02G02530	0.179951	2.2455	3.0677	0	1.85648	1.3011	0	0.640565	1.83262
Cs02G02572	17.9303	16.8862	9.71332	43.6315	31.4116	26.9067	31.6126	33.4183	29.2853
Cs02G02604	0	0	0	0	0	0	0	0	0
Cs02G02620	0	0	0	0	0	0	0	0	0
Cs02G02623	0	0	0	0	0	0	0	0	0
Cs02G02624	0	0	0	0.886659	0.605233	0	0.783137	0	0.298728
Cs02G02631	0	0	0	0	0	0	0	0	0
Cs02G02656	2.04347	3.18741	5.04204	4.80423	10.5408	10.0258	2.87939	4.84938	8.84456
Cs02G02659	0	0	0	0	0	0.115073	0	0	0
Cs02G02669	2.81923	2.51283	1.36204	2.40358	4.47458	5.82396	4.2459	4.63178	5.30051
Cs02G02672	1.20824	0.646155	1.08408	6.81743	0.997193	0.998392	1.07526	1.93542	0.246095
Cs02G02729	0.29418	0.589968	0.0659872	0.0741025	0.0758734	0	0.0654506	0.130898	0
Cs02G02755	11.7106	14.4971	5.83733	16.388	9.39663	10.7519	10.1323	10.711	9.60717
Cs02G02785	0.127183	1.02025	0.34234	0	0.393629	0.656837	0.792296	0.679095	1.55428
Cs02G02786	0.671244	1.79488	1.20453	0.541066	1.10799	2.77331	0.836313	1.91153	1.77735
Cs02G02787	0	0	0	0	0	0	0	0	0
Cs02G02816	0	0	0	0	0	0	0	0	0
Cs02G02817	0	0	0	0	0	0	0	0	0
Cs02G02832	0	1.21154	0	0	0.779057	0	0	0.134404	0
Cs02G02853	15.4005	12.8267	8.38136	8.64897	9.63705	8.86632	8.3132	9.21171	6.68497
Cs02G02877	0	0	0	0	0	0	0	0	0
Cs02G02891	3.60861	7.84002	5.05902	8.40816	10.9359	6.98875	4.0143	5.8206	8.0391
Cs03G00167	6.84217	11.6889	3.41058	6.12802	9.21563	2.74838	3.89026	5.58155	5.41962
Cs03G00177	0	0	0	0.506245	0.518343	0	0	0.149042	0
Cs03G00240	6.09562	4.48234	6.56305	9.36628	6.60303	13.5368	5.56035	5.01776	8.22534
Cs03G00290	0	0.66516	0.892768	0.751922	1.02652	0.513878	0.442754	0.221372	0.506666
Cs03G00579	0.625636	0.867442	0.374229	0.770463	1.57775	0.789824	0.927964	0.866079	0.778739
Cs03G00626	2.88711	2.41774	4.97602	4.45144	3.89285	6.06129	4.05122	4.23037	6.18136
Cs03G00883	0	0	0	0.200513	0	0	0.708406	0.354195	0.202667
Cs03G00928	0.939742	2.93163	2.52951	1.65701	2.18136	2.91198	5.85419	2.09073	5.74222
Cs03G01002	0.296761	0.264508	0.266264	0.149505	0	0	0	0.264093	0.151111
Cs03G01010	3.61299	1.61016	3.97845	5.12962	6.26876	3.73186	3.36149	3.94601	3.51223
Cs03G01012	0	0.0273795	0	0	0.0316905	0.0634571	0	0.0273365	0.156416
Cs03G01167	0	0	0	0	0	0	0	0	0
Cs03G01198	0	0	0	0	0	0	0	0	0
Cs03G01231	0.0700913	0	0.0628884	0.0706225	0	0.0723972	0.0623769	0	0
Cs03G01277	0	0	0	0	0	0	0	0	0
Cs03G01305	0.228072	0	0	0	0	0	0	0	0
Cs03G01308	0	0	0	0	0	0	0	0.209073	0
Cs03G01411	9.88313	8.63961	7.50327	15.7031	9.60779	14.1345	13.7005	7.61121	14.7104
Cs03G01586	0	0	0	0	0	0	0.163626	0	0
Cs03G01594	0.22257	0	0	2.01832	0.68885	0.459786	0.198074	0.990347	0.453333
Cs03G01624	0.145822	0.129974	0	0.146927	0.451316	0	0.259545	0.259539	0
Cs03G01673	0	0	0.122396	0	0	0	0	0	0
Cs03G01724	0.405752	0.361654	1.14071	1.96237	1.81392	0.726442	1.80547	0.60181	0.523411
Cs03G01794	0.281923	0	0	0	0.0969493	0	0.0836313	0.167259	0.191407
Cs03G01795	0.134249	0.239317	0.602264	0	0	0.277331	0	0.11947	0
Cs03G01796	0.115859	0	0.519762	0	0.119527	0	0	0.412419	0.471963
Cs03G01819	1.15661	3.4793	1.81606	4.51582	5.07119	3.73331	3.21659	2.95919	3.97538
Cs03G01908	0	0	0	0	0.212816	0	0	0	0
Cs03G02022	0.897027	0.913755	0.344933	2.06589	0.925425	1.98544	1.93873	0.45616	0.913535
Cs03G02096	0	1.98381	3.19517	0	4.36272	3.4484	0	2.17876	1.81333
Cs03G02147	3.60234	11.3077	10.2586	2.20935	2.26215	1.29421	11.7084	0.557529	15.3126
Cs03G02212	0.101798	0.680505	0.365346	1.02569	1.5753	2.62867	1.72128	1.85712	1.19222
Cs03G02250	0	0.246714	1.5729	0.0929649	0	0.0953011	0.985329	0	0.563781
Cs03G02252	0	0	0	0	0	0	0	0	0
Cs03G02254	0	0	0	0	0	0	0	0	0
Cs03G02336	0.765716	1.14783	0.281057	0.964399	1.32856	1.07851	2.15273	3.20579	1.9318
Cs03G02522	0	0	0	0	0	0	0	0	0
Cs03G02668	0.201373	0	0	0.2029	0.623246	0	1.07526	1.61285	1.23048
Cs03G02681	1.59664	1.69744	1.01832	1.00788	0.754132	3.27846	0.855968	1.74613	2.72309
Cs03G02715	0.75882	1.15543	0.879419	0.573428	1.27212	1.20833	0.675303	1.0692	0.837183
Cs03G02749	2.81923	0.358975	2.34883	8.52178	2.07749	5.61596	5.19709	3.58411	6.56253
Cs03G02770	0	0	0	0	0	0	0	0	0
Cs03G02808	1.55187	2.21313	1.25315	1.2509	2.0813	4.32789	2.62403	2.76207	1.89651
Cs03G02845	0	0	0	0	0	0	0	0	0
Cs03G02919	0.267436	0.297964	0.35993	0.0673659	0.551806	0.138118	0.297503	0.65449	0.272358
Cs03G02940	1.4709	2.32412	1.73966	4.91771	3.10391	2.27894	3.62953	2.49896	2.24695
Cs03G03037	0.296761	3.70311	2.92891	3.28911	3.67387	1.83914	0.792296	0.792278	1.20889
Cs03G03044	0	0	0	0	0	0	0	0	0
Cs03G03099	0	0	0.0840835	0	0	0	0.0833996	0	0
Cs03G03118	0.937263	0.716056	0.360405	0.809457	1.2432	0.691499	0.59579	0.714932	0.818152
Cs03G03125	10.3675	7.53848	5.14062	9.34647	10.1328	8.45413	6.31281	6.31267	5.27914
Cs03G03135	1.66822	6.2834	0.482833	2.16885	2.88689	0.944926	1.62828	2.39448	0.931664
Cs03G03159	5.63845	5.24416	2.85945	4.44615	11.1281	9.62219	5.89055	4.58143	7.73951
Cs03G03181	10.0136	13.295	7.25317	7.61968	9.36214	10.774	9.74695	11.2784	9.29496
Cs03G03198	0.954899	0.72953	1.46875	0.824689	0.140733	0.563609	2.428	1.33537	1.1114
Cs03G03213	0	0	0	0.396362	0	0	0	0	0
Cs03G03214	0	0	0	0	0	0	0	0	0
Cs03G03221	0	0	0.248804	0	0	0.859272	0.493562	0.246775	0.282404
Cs03G03232	0	0	0	0	0	0	0	0	0
Cs03G03249	0	0	0	0	0	0	0	0	0
Cs03G03252	0.139796	0	0	0.140856	0	0.360989	0	0	0.142369
Cs03G03260	4.7363	5.77232	5.20356	5.84351	7.17979	13.9775	8.6881	9.6341	12.2063
Cs03G03410	1.00777	1.39083	2.65428	1.11367	3.15256	4.39875	1.64905	2.74836	4.66808
Cs03G03433	0	0	0	0	0	0	0	0.278764	0
Cs04G00147	25.514	30.5308	25.2951	27.5538	52.7889	63.3355	24.0858	52.9374	49.2395
Cs04G00236	0.316175	0	0.425525	0.477857	0.163092	0.163288	0.422064	0.28137	0.643987
Cs04G00480	0	0	0	0	0	0	0	0	0
Cs04G00481	0.730159	0.59164	0.476455	0.969778	0.684796	1.06271	1.77217	1.29956	1.52099
Cs04G00505	0.433727	0.773177	1.7512	0.291343	4.02713	1.11999	0.257327	2.05857	1.69322
Cs04G00508	6.01796	3.91421	4.52393	8.3579	6.54408	3.52797	5.64511	6.51344	5.46615
Cs04G00547	0.0850018	0	0.152533	0.0856461	0	0	0.226939	0	0.519397
Cs04G00555	10.5721	7.53848	7.41607	11.2333	10.5102	9.13302	8.89533	9.57936	12.7242
Cs04G00575	5.63845	3.85898	6.05276	2.33335	4.25884	4.47197	1.7921	3.1361	4.9219
Cs04G00596	3.34131	2.60589	2.81057	7.99575	6.67873	2.15702	5.94711	5.57529	2.5521
Cs04G00615	2.05514	0.281812	0.709209	0.159286	0.815462	1.4696	0.703441	1.40685	0.643987
Cs04G00802	1.62946	1.24489	1.04429	0.469089	2.16135	2.40439	1.45012	4.76457	0.474128
Cs04G00815	0	0	0	0	0.0943291	0	0	0	0
Cs04G00816	0	0	0	0	0.13121	0	0.113185	0.113183	0.129524
Cs04G00822	0.528605	0.94231	2.05523	0	2.18136	0.727995	0	1.56805	1.79444
Cs04G00926	0	0	0	0	0	0	0	0	0
Cs04G01091	0.42359	0.830617	0.532084	1.10968	1.6606	0.350021	0.376969	0.753921	0.431385
Cs04G01121	3.98008	7.09504	3.18846	7.59083	7.18566	6.75383	4.30104	5.56592	4.48762
Cs04G01216	0.34877	0	0	0.351414	0	0	0.620768	0	0.177594
Cs04G01316	20.087	34.4885	17.4536	12.1435	22.0317	13.3223	24.4621	14.6769	7.53666
Cs04G01352	0.315193	0.374583	0.0942675	0.105861	0.433562	0.868167	0.748006	0.186997	0.106998
Cs04G01402	6.76614	7.32309	7.80535	5.03191	9.14094	7.65434	4.15767	6.8815	9.02348
Cs04G01404	1.56947	5.28471	2.1905	5.0955	6.29671	3.60245	2.17269	6.05235	3.72948
Cs04G01405	2.03611	3.90884	2.10793	2.99841	5.33221	2.91198	1.9514	3.20579	4.62568
Cs04G01406	3.09205	5.83624	2.12153	3.48202	8.25633	4.13313	2.75174	2.75167	2.77849
Cs04G01416	0.0314802	0.0561177	0.0282452	0.0634376	0.227338	0.162579	0	0.140074	0.192357
Cs04G01486	11.6114	4.85529	5.53063	13.4326	11.2395	12.1415	10.461	7.90935	6.86146
Cs04G01528	0.303641	2.06364	1.22597	0.0764857	0.274098	1.56816	2.26311	1.99284	3.20825
Cs04G01537	0.118289	0	0.212267	0.357557	0.122034	0.244362	0.842161	0.105268	0.361398
Cs04G01565	0	0.0886011	0.267568	0.100158	0	0	0	0	0
Cs04G01568	4.34966	3.66155	4.55312	6.33047	3.49018	6.73915	7.09671	4.51598	5.41409
Cs04G01575	0.469871	0	3.58347	0	0.242373	0	0	0	0.717777
Cs04G01674	0	2.7188	0	0	2.00256	0.572848	0	4.44195	0.564808
Cs04G01723	25.7408	4.15163	13.1974	35.5692	9.86354	24.5619	31.4163	2.3998	19.2239
Cs04G01902	0	0	0.150268	0	0	0.172989	0	0	0.170561
Cs04G01907	2.45546	3.1613	1.95833	1.09958	1.12586	1.97263	1.214	1.94236	1.38925
Cs04G01990	0	0	0	0	0	0	0.229826	0.114911	0.131501
Cs04G02012	0.0322197	0	0	0.0324639	0.0332398	0	0.0860207	0	0
Cs04G02080	6.15104	10.6909	7.45056	9.29649	12.3743	3.81204	7.11626	10.4004	5.01139
Cs04G02097	0	0.154109	0.155132	0.17421	0	0.089294	0.15387	0.153867	0.0880408
Cs04G02117	0	0	0	0	0	0	0	0	0
Cs04G02139	0	0	0	0	0	0	0	0	0
Cs04G02144	2.01974	0.900117	0.67957	1.01753	1.04184	1.30387	0.674043	1.79741	1.28557
Cs04G02153	0.894767	2.29762	1.37626	1.1162	1.40662	2.94865	0.98588	1.74421	2.97236
Cs04G02166	8.36157	7.29862	7.45056	20.9171	13.8615	11.7935	11.7008	9.39119	8.39799
Cs04G02191	20.6425	14.0548	12.8619	25.9987	29.5778	14.5105	23.9837	19.3907	25.11
Cs04G02208	2.34744	0	0	2.2261	0	0	2.21196	0	0
Cs04G02220	0.227561	0.0676097	0.204176	0.0764285	0.234765	0	0.0675051	0.20251	0
Cs04G02245	0.0390655	0	0	0	0.0403023	0	0.0695318	0	0
Cs04G02259	0	0	0	0	0	0	0	0	0
Cs04G02260	0	0	0	0	0	0	0	0	0
Cs04G02301	0.115245	0.10272	0	0.387061	0.198155	0	0.307682	0.239303	0
Cs04G02313	4.42106	0	3.1044	7.16604	0	1.98544	6.50043	0	3.71939
Cs04G02316	0	0.191251	0	0	0	0	0	0.0954753	0
Cs04G02325	2.99387	9.73998	3.35776	3.92153	10.8103	7.5763	5.1955	6.92717	5.79303
Cs04G02328	0.271951	0	0.244004	0.164407	0.0561121	0.224719	0.387232	0.0484028	0.49852
Cs04G02389	0.24515	0	0.439915	0.741025	5.56405	0.253215	0	1.09082	0.249662
Cs04G02420	0	0	0	0	0	0	0	0	0
Cs04G02427	0.364115	0.392866	0.223529	0.366874	0.355871	0.692804	0.306985	0.699227	1.09293
Cs04G02443	0	0	0.107639	0.241753	0.49506	0.123914	0.106763	0.106761	0
Cs04G02463	0.345996	0.82238	0.46566	0.75534	0.832883	2.38253	0.821107	0.923724	0.939636
Cs04G02492	0.629827	0.24059	0.242187	0.0906573	0.742591	0.836419	0.160145	0.160141	0.641418
Cs04G02503	0.547827	0.205595	0.28457	0.551979	0.386696	0.357379	0.513192	0.359226	0.381727
Cs04G02567	12.9015	13.2882	12.8619	7.7996	20.1129	15.9912	13.5228	12.757	19.2705
Cs04G02621	5.63845	9.66472	5.2536	8.30328	14.5424	9.63193	20.0715	17.3692	17.6684
Cs04G02624	0.496902	0.608984	0.501568	0.876169	1.2175	0.384937	0.552765	0.939678	0.695813
Cs04G02643	0	0	0	0	0.0851262	0	0	0.0734306	0
Cs04G02646	0	0	0	0	0	0	0	0	0
Cs04G02665	0	0	0	0	0	0	0	0	0
Cs04G02672	0.676614	0.723694	0.849916	4.63585	1.39607	2.2364	4.5763	1.56554	1.92939
Cs04G02776	0.214118	0	0.384229	0.215741	0	1.54814	0.571657	0.952739	0.218059
Cs04G02792	0	0	0	0	0	0	0	0	0
Cs04G02797	0.252468	0.337544	0	0.127191	0.520922	0.130387	0.224681	0.112338	0
Cs04G02798	1.61099	0.179488	0	0	0.830994	0	0	0	0
Cs04G02867	0	0	0	0	0	0	0	0	0
Cs04G02997	15.1129	13.3468	8.83255	15.0877	13.1597	12.6027	9.99462	11.9686	7.34251
Cs04G03007	0	0	0.228227	0	0	0	0	0	0.129524
Cs04G03010	2.92364	3.1643	2.34214	4.62912	3.87797	2.58842	3.71695	3.06641	2.5521
Cs04G03052	0.98856	0.293707	0.295657	0.664035	3.05957	1.36144	0.586505	0.586491	1.00675
Cs04G03069	0.833856	7.4323	5.5578	0.24005	3.93259	11.4428	1.8022	11.449	15.7709
Cs04G03151	26.7939	18.4542	17.6054	32.0419	31.6908	22.5038	39.5007	41.9083	39.4146
Cs04G03197	4.73057	14.9492	6.6882	10.8328	28.8383	6.81107	9.18527	5.35795	2.04384
Cs04G03283	0.399575	1.06845	0.597522	0.536805	1.09927	1.65089	1.18533	1.42236	1.899
Cs04G03445	0.264302	2.82693	1.42285	0	0	0.545996	0.235213	0.470415	0.538333
Cs04G03449	1.38488	1.10212	0.488151	1.34554	2.09206	1.02175	1.27648	1.18842	1.91407
Cs04G03462	51.3905	65.4771	37.4368	5.68119	12.6311	28.6206	5.30461	17.6338	18.3751
Cs05G00097	0	0	0	0	0	0	0	0	0
Cs05G00131	0.14709	0.524416	0.263949	0.148205	0.45524	0.151929	0.392703	0.392694	0
Cs05G00261	0	0	0	0	0	0	0.167263	0.334517	0
Cs05G00334	0.759465	0.923079	0.557525	1.04348	1.35333	0.356569	1.10598	1.35172	0.562503
Cs05G00520	0	0	0	0	0	0	0	0	0
Cs05G00643	0.0854311	0.0761463	0	0	0	0	0	0	0
Cs05G00695	0	0	0	0	0	0	0	0	0
Cs05G00725	14.5217	10.8099	14.7475	34.2479	28.3165	19.4498	23.7166	28.4024	25.0274
Cs05G00739	7.96118	11.9486	8.756	5.64094	7.3654	10.2921	5.11945	7.26763	10.2523
Cs05G00740	0.243386	0.542337	0.218375	0	0	0.377091	0.216599	0.866376	0.495731
Cs05G00744	0.585306	0.365186	0.472642	0.0589743	0.483069	0.725475	0.260443	0.8334	1.07294
Cs05G00759	0	0	0	0	0	0	0	0	0
Cs05G00773	0	0	0	0	0	0	0	0	0
Cs05G00777	1.20824	0	0.867261	0.24348	0.249298	1.24799	0	0	0.246095
Cs05G00832	0	0	0	0.655522	0	0.223998	0	0	0
Cs05G00835	0	0	0	0	0	0	0	0	0
Cs05G00859	0.0235044	0.0628498	0.105445	0.899938	0.0484971	0.121389	0.439268	0.564759	0.143622
Cs05G00868	1.23341	0.471155	0.790472	0.177537	0.18178	2.54798	0.627235	0.470415	2.51222
Cs05G00882	0	0.337544	0	0	0.260461	0	0	0.786365	0
Cs05G00919	1.56624	0.837609	0.562113	2.20935	2.58532	1.94132	0.557542	1.67259	2.5521
Cs05G00926	0	0	0	0	0	0	0	0	0
Cs05G01000	1.59579	0.853413	0.930669	0.321577	0.493893	1.97795	0.426046	1.63314	1.62516
Cs05G01005	3.73711	2.45439	1.41182	3.56726	5.47876	1.21897	2.62563	3.50076	2.40372
Cs05G01009	0	0	0	0	0	0	0	0	0
Cs05G01070	3.0246	3.59451	8.44287	4.06337	2.77365	1.73562	1.49539	0.598144	3.08026
Cs05G01074	13.0325	18.4007	19.8682	12.9376	14.9126	16.5586	15.2247	17.3455	17.6573
Cs05G01118	0	0.304585	0.459911	0.344314	0.352543	0.352967	0.456171	0.760267	0.52202
Cs05G01154	1.79041	2.26273	3.33272	2.18093	2.78442	4.33346	4.0904	3.63847	3.97329
Cs05G01158	0.230315	0.136856	0.757705	2.70737	2.61367	1.98244	5.39744	7.10533	1.64187
Cs05G01172	0.331674	0.147813	0	0.334188	0	0.171293	0	0	0.168889
Cs05G01209	0	0.225029	0	0	0.260461	0.782322	0	0.898703	0.771343
Cs05G01239	0	0	0.0522147	0	0	0	0	0	0
Cs05G01276	0	0	0	0	0	0	0	0	0
Cs05G01301	2.05217	4.09727	0.0147302	2.97752	9.8574	0.0169575	2.35228	5.91709	0.100317
Cs05G01303	8.90282	0.216416	13.8699	14.5156	0.250491	14.7967	10.66	0	17.1442
Cs05G01334	1.019	0	1.46285	0.616032	0	1.47353	0	0	0.8302
Cs05G01362	0	0	0	0	0	0	0	0	0.302222
Cs05G01363	0	0	0	0	0	0	0	0	0
Cs05G01399	0	0	0	0.501281	0	0	0.354203	0.265646	0
Cs05G01402	0	0	0	2.35988	3.08746	0	2.08435	1.96851	0.397538
Cs05G01404	0.972147	1.03979	2.44229	37.0257	31.4918	5.82396	27.8579	25.9539	14.4545
Cs05G01420	7.24944	4.73847	7.08263	106.806	18.4481	12.3135	153.834	19.2109	32.9767
Cs05G01439	0	0	0	0	0	0	0	0	0
Cs05G01452	0	0.203057	0	0.286929	0.117514	0	0.0506856	0.101369	0
Cs05G01459	0	0	0	0	0	0	0	0	0
Cs05G01549	2.85893	8.38789	4.16835	3.8408	4.79285	9.96635	4.77052	9.01077	8.85596
Cs05G01584	0	0	0	0.255653	0	0	0	0	0
Cs05G01628	0	0	0	0	0	0	0	0	0
Cs05G01631	0	0	0	0	0	0	0	0	0
Cs05G01641	0	0	0	0	0	0	0	0	0
Cs05G01678	0	0	0	0	0	0	0	0	0
Cs05G01687	0.25825	0	0	0.520414	0.532851	0.133373	0	0.574553	0.131501
Cs05G01695	0	0	0	0	0	0	0	0	0
Cs05G01745	7.44276	3.01539	7.28499	9.20353	10.8195	15.2005	2.86019	12.0426	7.75199
Cs05G01863	0	0	0	0	0	0	0	0	0
Cs05G01869	0	0	0	0	0	0	0	0.218163	0.249662
Cs05G01983	0	0	0	0	0	0	0	0	0
Cs05G02007	0	0	0	0	0	0	0	0	0
Cs05G02132	1.85656	0.735461	0.555258	0	0.851262	0.639215	0.183581	0.734306	0
Cs05G02172	0	0.266849	0.13431	0	0.463298	0.463855	0	0	0
Cs05G02190	1.40231	2.65604	1.96594	2.0311	3.88802	1.99161	2.80793	4.1338	3.39178
Cs05G02239	0	0	0	0.16232	0.166199	0	0	0	0
Cs05G02389	3.71494	2.84762	1.13328	20.5122	5.28892	3.99065	4.49625	2.51255	1.96732
Cs05G02414	9.57858	11.444	16.8228	18.8917	19.7636	43.7849	28.2936	26.842	31.5476
Cs05G02654	0	0.478634	0	0	0.138499	0.415997	0	0	0.136719
Cs06G00056	16.0251	8.72877	7.7597	22.682	19.0254	13.9249	12.3372	13.3555	9.8438
Cs06G00100	0	0	0	0	0	0	0	0	0
Cs06G00198	0.939742	0.418804	0.983699	0.473432	1.29266	1.61777	1.11508	0.278764	1.11654
Cs06G00199	0.603094	0.460756	0.850328	0.520856	0.533304	0.800918	0.536717	0.536704	0.614193
Cs06G00261	0	0	0.389155	0.655522	0	0.671995	0	0.192991	0
Cs06G00441	0	0	0	0	0	0	0	0	0
Cs06G00467	0	0	0	0	0	0	0	0	0
Cs06G00471	0	0	0	0	0	0	0	0	0
Cs06G00490	4.2884	3.39762	2.56514	5.2811	7.37361	6.39815	6.14867	5.30045	4.36732
Cs06G00523	0	0	0	0	0	0	0	0	0.151111
Cs06G00660	5.63845	2.05595	4.59911	5.68119	17.9797	2.38253	8.89533	5.93008	3.91515
Cs06G00734	0.363771	0	0	0	0	0	0	0	0
Cs06G00743	0.775934	0.553283	0	2.34544	1.1207	0	0.966747	0.552414	0
Cs06G00782	1.31808	3.32868	1.37973	1.32807	8.15885	2.26907	1.56401	1.56398	0.447446
Cs06G00805	13.6861	11.5133	11.0379	16.2689	18.2441	10.642	13.5483	13.8216	10.4926
Cs06G00889	0	1.11681	0	0	0.323164	0	0	0	0
Cs06G00951	1.26234	0.675088	1.01936	2.41662	1.56277	0.91271	4.04426	0.786365	0.128557
Cs06G01029	0	0	0	0	0	0	0	0	0
Cs06G01084	10.6003	7.33745	13.3558	13.5212	11.9829	9.66777	5.21859	5.21847	4.93831
Cs06G01231	0.690423	0.615386	1.34219	3.24639	0.35614	1.54513	3.17458	0.921629	3.28127
Cs06G01241	0.260236	1.39172	1.16747	0.524417	1.61085	1.07519	1.38957	0.231589	1.85518
Cs06G01266	0	0	0	0	0	0	0	0	0
Cs06G01363	6.82183	33.9387	8.80644	2.31456	2.94439	13.3016	1.98237	2.41596	9.42858
Cs06G01412	0.0590071	0.052594	0.211773	0.118909	0.182625	0.914226	0.157538	0.525114	0.360558
Cs06G01461	0.119262	0.425202	0.0535032	0	0.123038	0	0	0.318401	0.121457
Cs06G01641	0	0	0	0	0	0	0	0	0
Cs06G01686	0	0	37.2199	0	0	60.5275	0	0	51.68
Cs06G01697	0	0	0	0	0	0	0	0	0
Cs06G01858	0.261578	0	0.391161	0	0	0.0900612	0	0	1.15436
Cs06G01881	0.133192	0.178074	0	0.201302	0.206113	0	0.0592663	0.177795	0.0678215
Cs06G01966	0	0	0	0	0	0	0.311454	0	0.118805
Cs06G01970	0.29734	0.235578	0.355712	2.03058	1.15885	0.409497	2.55794	1.05843	0.841145
Cs06G01971	0	0.142235	0	0.482365	0.493893	0	1.27814	0.142012	0.162516
Cs06G01973	4.08302	8.00639	5.80915	7.46391	5.59632	10.2421	7.89018	9.96631	8.31632
Cs06G01974	0.331674	1.03469	1.19036	0.334188	0.513261	3.76844	1.32826	1.62339	2.36444
Cs06G01978	4.00627	0.991905	0.998491	4.93366	5.05157	0	3.36726	2.5749	1.81333
Cs06G01979	0.291644	0.519895	0.130837	0.293855	0.451316	0.15062	0.389318	0.519079	0.445517
Cs06G01999	0	0	0	0.486959	0.166199	0	0.71684	0	0
Cs06G02000	0.0639925	0	0	0.0644775	0	0	0	0	0
Cs06G02069	0.539852	2.2455	0.807291	1.81315	2.41342	0.929355	2.24203	0.160141	0.183262
Cs06G02086	0	0	0	0	0	0	0	0	0
Cs06G02112	3.32979	5.1048	5.13869	8.05208	6.73302	2.6139	3.79304	4.3856	2.57722
Cs06G02162	0	0	0	0	0	0	0	0	0
Cs06G02163	0.713895	0.477231	2.34862	3.23688	0.613747	3.68691	3.17662	1.69416	3.33224
Cs06G02164	0.0398634	0.0710619	0.0357668	0.120497	0	0.0823497	0.0709519	0.0354751	0.730746
Cs06G02165	0	0	0	0	0	0	0	0	0
Cs06G02177	3.90354	4.05918	4.55312	7.21074	5.23526	4.43517	5.44247	3.58963	3.71036
Cs06G02221	0	0	0	0	0	0	0	0	0
Cs06G02228	5.60111	8.38718	6.13113	9.93267	12.0191	15.042	11.8635	9.86937	10.952
Cs06G02235	4.29196	3.37544	3.8509	8.90336	3.90691	3.65084	5.84171	3.37014	6.42786
Cs06G02259	82.1754	63.0128	159.04	44.1112	100.54	36.9608	19.4453	18.5994	21.9297
Cs06G02264	0.0633534	0.169404	0.284215	0.0638336	0.0653591	0	0	0	0
Cs06G02315	1.40022	1.14046	0.844775	1.58111	2.24155	0.94757	1.50393	2.08397	1.67185
Cs06G02360	0	0.301539	0.607083	0.113624	0.349018	0.116479	0.100358	0.301066	0.229689
Cs06G02404	0.159579	0	0	0.96473	0	0	1.56217	0	0
Cs06G02425	0.797894	0	1.57498	0.482365	0.493893	1.31863	0.994108	1.1361	0.650062
Cs06G02456	0	0	0	0.304349	0.155811	0	0	0	0
Cs06G02499	1.21912	0.271657	1.09384	1.07482	0.62886	0.472213	0.135618	0	0.775975
Cs06G02500	0.478737	0.142235	0.42954	0.643153	0	0.164829	0	0.142012	0.162516
Cs06G02505	4.22884	4.12822	1.98747	6.49279	4.36272	3.74397	3.04657	3.40491	3.48635
Cs06G02518	0.161497	0.143946	0.289803	0.650886	0.462806	0.389225	0.558922	0.399221	0.45686
Cs06G02520	0.417663	0	0.187371	4.20829	0.430886	1.07851	1.67263	2.23012	0.638024
Cs06G02525	3.61381	8.61973	3.60779	1.94881	7.7715	2.83896	2.62721	7.06613	3.16196
Cs06G02538	0	0	0.535661	0.300769	0	0.616654	0	0.265646	0
Cs06G02559	2.15941	2.88708	0.807291	3.26366	5.01249	1.67284	1.28116	1.28113	2.01588
Cs06G02566	1.45822	2.13735	2.58766	1.01217	1.7384	2.87851	1.64379	2.59539	3.16812
Cs06G02570	1.17235	1.34349	1.95348	2.19373	3.6284	1.90288	3.27901	4.47127	3.24066
Cs06G02605	1.18704	1.7193	0.931925	0.89703	1.3777	1.37936	0.264099	0.660232	0.906666
Cs06G02613	1.99004	2.36501	1.63674	1.33675	3.07957	2.74069	1.62343	1.47581	2.19555
Cs06G02640	0	0	0	0	0	0	0	0	0
Cs06G02682	0	0	0	0	0	0	0	0	0
Cs06G02729	0	0	0	0	0	0	0	0	0
Cs07G00025	1.99004	0	0	0	0.205304	0	0.177102	0.177097	0
Cs07G00174	3.44295	3.46904	1.74603	3.31822	3.08865	2.01004	8.39273	4.52931	4.1161
Cs07G00221	1.42037	1.15091	1.0427	0.130104	0	0.400119	0.804392	1.49384	1.44651
Cs07G00233	0.419389	0.249206	0	0	1.15378	0	0	0.373222	0
Cs07G00264	3.5225	0.981147	11.5556	0.776388	0.681379	0.682199	0.0979629	0.0979606	0.224208
Cs07G00278	13.4104	0	6.56305	15.3546	0	10.3887	17.9016	0	5.89741
Cs07G00349	2.41648	2.65089	1.83459	2.06021	6.71188	8.44794	3.47391	2.81215	3.78608
Cs07G00378	0.29418	0.131104	0	0	0.45524	0.303859	0.523605	0.785389	0.599188
Cs07G00504	15.4268	11.5791	11.656	8.18091	10.4705	17.1923	9.03218	11.3201	10.7494
Cs07G00515	0	0.0919327	0.0925431	0	0	0	0	0	0
Cs07G00520	0	0	0	0	0	0	0	0	0
Cs07G00755	4.43412	0.731891	4.78888	0	0.084713	2.62926	0.292304	1.31534	6.77359
Cs07G00858	0	0	0.151771	0	0	0	0	0	0
Cs07G01122	0.0584632	0	0	0.0589063	0	0	0.078043	0.0520275	0.238156
Cs07G01133	0	0	0	0	0	0	0	0	0
Cs07G01303	0.102379	0	0.0918585	0	0.176034	0.105748	0.0911114	0.0911093	0.0347545
Cs07G01323	0	0.0840723	0	0.142558	0	0	0.167884	0.0419701	0
Cs07G01332	7.77192	2.28192	2.7893	16.6751	21.79	1.41664	29.7004	5.7772	1.02429
Cs07G01384	0.837496	1.90766	1.16889	1.09387	1.60002	1.44175	0.938552	2.04268	1.38993
Cs07G01387	2.20037	5.27081	2.46782	3.6027	1.13502	3.83529	4.65072	4.16107	3.50135
Cs07G01452	0	0	0	0	0	0	0	0	0
Cs07G01609	0	0	0	0	0	0	0	0	0
Cs07G01775	17.333	20.8472	12.9286	30.0893	22.6215	14.2363	19.8857	15.2391	12.3351
Cs07G01778	2.84075	1.95655	1.50612	1.95155	1.86498	2.53409	1.14913	0.574553	0.394503
Cs07G01823	0	0	0	0	0	0	0.0441024	0	0.0504687
Cs07G01834	3.17505	8.63632	2.11202	3.03364	14.853	4.35383	2.28971	10.6201	2.67598
Cs07G01842	0.0995021	0	0	0	0	0	0.0442754	0.0442744	0
Cs07G01872	1.87948	0.837609	1.49897	6.94367	2.26215	5.2847	4.92495	2.13719	2.33942
Cs07G01891	16.3515	16.7522	16.5261	33.519	23.8495	26.7902	21.9114	26.2596	24.8829
Cs07G01892	3.53685	3.70071	1.51771	6.97237	7.77357	6.19457	2.60017	3.96859	5.3246
Cs07G01903	0	0	0	0	0	0	0	0	0
Cs07G02002	0.0890282	0	0	1.88376	0.0918467	0.183914	0.792296	0.554595	0.181333
Cs07G02021	5.73914	4.57693	3.79427	9.43483	9.03706	5.92796	7.258	4.30094	5.22952
Cs07G02025	0.813238	1.30474	1.3134	5.40805	6.54408	4.03197	5.35562	6.51344	2.31897
Cs07G02084	0.165837	0	0	0	0.171087	0	0	0	0
Cs07G02095	2.99766	18.1305	3.26595	4.96205	23.636	5.52907	4.76381	25.724	3.27088
Cs07G02131	2.24387	5.07694	5.26551	2.08697	7.47895	10.5188	9.21651	12.5956	7.38285
Cs07G02136	0.260236	1.15977	0	0.786626	0	1.07519	1.85275	2.0843	0.530051
Cs07G02139	0.534873	0.715113	0.719861	0.404195	0.620782	0.966823	1.19001	1.54698	1.77033
Cs07G02140	17.9617	27.667	39.2726	50.7793	45.876	14.77	24.9859	22.3471	12.254
Cs07G02141	10.2327	23.453	21.9224	25.4601	25.4223	11.6479	18.9564	16.1683	7.44362
Cs07G02151	0.321178	0.667967	0.768459	0.647224	1.10449	0.884652	2.57246	0.47637	1.30835
Cs07G02159	2.81923	2.51283	2.9511	7.57492	2.90848	3.39731	4.04218	2.09073	3.82815
Cs07G02199	12.0977	11.3554	12.6796	10.032	7.5105	11.2793	6.95516	8.95575	9.70362
Cs07G02215	0	0	0	0	0	0	0	0	0
Cs07G02227	0	0	0	0	0	0	0	0	0
Cs07G02228	2.63616	1.76224	1.57684	2.21345	4.5327	1.58835	0.977508	4.69193	1.34234
Cs07G02232	0	0.424703	0	0.720151	0.245787	0	0.212023	1.27211	0
Cs07G02266	0	0	0	0.129118	0	0	0.228085	0	0
Cs07G02268	1.40115	2.55204	2.24103	0.736577	2.07399	1.82479	1.40958	1.73483	2.35755
Cs07G02280	0.513451	0	0.307124	0.172448	0	0.265172	0.304627	0	0.8715
Cs07G02320	2.16211	3.96762	4.90687	7.30439	5.5108	9.19572	4.98015	3.84821	6.60571
Cs07G02333	0.741902	4.23213	0.798793	1.79406	2.60232	0.613048	0.792296	1.18842	1.36
Cs07G02363	0	0	0	0	0	0	0	0	0
Cs07G02402	0	0	0	0	0	0	0	0	0
Cs07G02404	0.409243	1.33747	0.367187	3.7111	1.68879	0.845413	2.79221	0.971179	1.38925
Cs07G02416	0	0	0	0	0.677704	0.678519	0.146152	0.438445	0.334498
Cs07G02436	5.42324	3.45274	3.35981	8.45673	5.46172	6.13516	6.20531	4.71133	4.33954
Cs07G02447	0	0	0	0	0	0	0	0.134404	0
Cs07G02448	0	0.0485831	0.0244528	0.0823803	0	0.0281502	0.145524	0	0
Cs07G02452	23.8252	15.9146	24.4023	23.1703	32.6776	33.4021	30.2057	33.7961	42.5037
Cs07G02475	0	0	0	0	0	0	0	0	0
Cs07G02476	0.0727021	0.129601	0.130462	0.0732531	0	0.150188	0.194101	0.0646989	0.22212
Cs07G02477	0	0	0	0	0	0	0	0	0
Cs07G02511	0	0	0	0	0	0	0	0	0
Cs07G02564	0	0	0	0	0	0	0	0	0
Cs07G02568	0	0	0	0	0	0	0	0	0
Cs07G02578	0	0	0	0	0.155811	0	0	0	0
Cs07G02657	0.401033	0	0	0.062165	0	0	0.274534	0.0549056	0
Cs07G02684	0.105064	0	0	0	0	0	0	0	0.213996
Cs07G02734	48.1972	40.0675	45.7391	32.9198	37.5313	47.8681	38.7683	46.3971	57.3435
Cs07G02736	0	0	0	0	0	0	0	0	0
Cs07G02770	15.9579	7.01695	6.29991	26.0477	12.951	8.90076	24.1426	13.1598	9.64259
Cs07G02784	0	7.83346	0	0	13.3917	0	0	10.4391	0
Cs07G02806	0.405969	0	0	0.818091	0	0	2.64944	0.96341	0.551253
Cs07G02895	0	0	0	0	0	0	0	0	0
Cs07G03087	0.313247	1.20988	0.468428	0.210414	0.538607	0.215702	0.0929236	0.371686	0.319012
Cs07G03103	0	0.235578	0.948567	0.532611	0.27267	0	5.4099	0.470415	0.807499
Cs07G03121	22.5538	0.773177	4.66987	19.8842	0.894917	8.06394	15.6326	1.35094	8.83418
Cs07G03188	0	0	0	0	0.433383	0	0	0	0
Cs07G03272	0.140961	1.75898	1.77066	0.284059	1.01797	3.05758	0.878128	2.63432	1.72267
Cs08G00034	0	0	0	0	0	0	0	0	0
Cs08G00035	0	0	0	0	0	0	0	0	0
Cs08G00044	9.58537	7.37096	8.4317	6.81743	8.14374	4.8533	8.69765	3.01066	7.65629
Cs08G00045	0.370409	0.110051	0.332344	0.124406	0.254757	0.637659	0.659283	0.219756	0.502968
Cs08G00137	0.0505943	0	0.045395	0	0	0	0.0450258	0	0
Cs08G00147	0.264532	0	0	0.62192	0	0	0.392362	0	0
Cs08G00296	0	0	0	0	0	0	0	0	0
Cs08G00322	0	0	0	0	0.0955921	0.0319024	0	0.192403	0
Cs08G00329	0	0	0	0	0	0	0	0	0
Cs08G00411	0.463434	1.44574	0.83162	0.700421	0.717159	5.74418	1.64971	1.64967	1.17991
Cs08G00433	0	0	0	0	0	0	0	0	0.189767
Cs08G00450	165.099	134.073	103.48	196.353	184.46	127.79	116.448	127.517	107.204
Cs08G00543	0	0	0	0	0	0	0	0	0
Cs08G00552	0.184531	0.82238	0.165568	0.0929649	0.0951866	0	0	0	0.0939636
Cs08G00594	0	0	0.178554	0	0	0	0	0.177097	0
Cs08G00628	0.599835	0	0.322916	0.362629	0.123765	0.371742	1.60145	0.747326	1.22175
Cs08G00629	0	0	0.0919822	0	0	0.10589	0	0.273696	0.208808
Cs08G00639	0	0.133032	0	0	0.0513261	0	0.0442754	0.0442744	0
Cs08G00661	0	0	0	0	0	0	0	0	0
Cs08G00664	0	0	0	0	0	0	0	0	0
Cs08G00692	0	0	0	0	0	0	0	0	0
Cs08G00733	1.47674	0	0.84317	1.08213	0	0.831994	0.955786	0	0.546878
Cs08G00767	0	0	0	0	0	0	0	0	0
Cs08G00778	0	0	0	0	0	0	0	0	0
Cs08G00844	0	0	0	0	0	0	0	0	0
Cs08G00859	0	0.22172	0.446384	0.250641	0.513261	0	0	0	0
Cs08G00863	2.16864	1.28863	1.03775	1.60239	2.23729	0.447997	0.771981	1.54393	0.883418
Cs08G00870	0	0	0	0	0	0	0	0	0
Cs08G00879	1.09468	1.0454	0.841871	3.07257	1.29067	1.13069	3.40968	2.29626	2.54816
Cs08G00885	0	0	0	0	0	0	0.0360998	0	0.165244
Cs08G00905	0	0	0	0	0	0	0	0	0
Cs08G00911	0	0	0	0	0	0	0	0	0
Cs08G00942	0	0	0	0	0	0.0856464	0	0	0
Cs08G00960	1.46211	0.921782	0.799916	1.54506	1.98668	2.13641	2.22155	1.58678	1.52534
Cs08G01001	0	0	0	0.0425734	0	0	0	0	0
Cs08G01038	0	0	0	0	0	0	0	0	0
Cs08G01076	0.368547	0.303224	0.406983	0.828374	0.292473	0.732062	0.58028	0.504579	0.77953
Cs08G01090	7.59965	16.9343	0.219957	2.22307	13.5308	1.01286	4.69062	9.70827	2.74628
Cs08G01092	1.93151	9.76611	0.441133	2.0523	6.66636	1.12449	3.06281	8.37567	2.432
Cs08G01141	0	0.173298	0	0.195903	0.200585	1.80743	0.34606	1.03816	1.38605
Cs08G01186	0	0	0	0	0	0	0	0	0
Cs08G01187	0	0	0	0	0	0	0	0	0
Cs08G01203	0	0	0	0	0	0	0	0	0
Cs08G01211	0	0	0	0	0	0	0	0	0
Cs08G01277	1.4838	1.41071	1.7751	8.47195	7.55184	5.21091	4.48968	2.46486	1.41037
Cs08G01370	0.656907	2.0493	1.03145	1.65472	1.86369	1.35704	2.48458	1.46148	1.67249
Cs08G01416	2.08425	5.90379	0.396199	4.50263	4.71957	0.237175	5.29733	2.90796	0.395739
Cs08G01455	0	0	0	0	0	0	0	0	0
Cs08G01456	0	0	0	0	0	0	0	0	0
Cs08G01457	0	0	0	0	0	0	0	0	0
Cs08G01463	0	0	0	0	0	0	0	0	0
Cs08G01542	0	0	0	0	0	0	0	0	0
Cs08G01585	0	0	0.351592	0	0	0	0	0.0871812	0
Cs08G01592	0	7.68253	6.67017	0	10.1148	13.5769	0	10.0675	12.1794
Cs08G01602	0	0.301539	0	0	0	0	0	0	0
Cs08G01677	9.04775	17.1807	11.471	12.2872	15.6246	15.4403	20.3049	17.1537	11.4177
Cs08G01694	0.44908	0.133424	0.13431	0.75414	1.38989	1.7008	1.19896	1.73179	0.91469
Cs08G01742	0	0	0	0.145775	0	0	0.0965664	0	0
Cs08G01751	0.29418	0.131104	0.659872	0.444615	0.151747	0	0.130901	0	0.748985
Cs08G01817	19.1495	5.68942	1.14544	28.9419	5.76208	3.29658	35.3618	8.09469	2.60025
Cs08G01818	2.03297	0.0696932	0.210468	3.23014	0.403333	0.161527	2.29632	0.208751	0.15926
Cs08G01871	0	0	0	0	0	0	0	0	0
Cs08G01967	2.27937	0.534644	0.107639	1.08789	1.73271	0.867398	1.70821	1.28113	0.488699
Cs08G01984	0	0	0	0	0	0	0	0	0
Cs08G01987	2.41648	2.26721	3.76574	0.768883	6.16685	3.54692	0.339556	0.90546	1.29524
Cs08G02225	0	0	0	0	0	0	0	0	0
Cs08G02286	1.99058	2.67351	1.19883	4.3685	11.9277	2.42221	4.34379	4.00396	2.91585
Cs08G02287	112.935	74.4979	374.516	75.9441	124.209	58.3252	91.8714	80.8007	81.3199
Cs08G02288	13.9303	10.1991	8.03492	39.6012	41.1892	15.2879	25.1263	17.1563	18.7467
Cs08G02594	1.42947	0.637055	0.641284	6.00126	2.70366	3.44516	3.81641	2.54422	3.15418
Cs08G02597	533.035	39.3078	187.726	121.74	880.438	491.708	12.9031	26.3432	18.6622
Cs08G02661	0	0	0	0.160788	1.15242	0.494487	0	0	0.650062
Cs09G00071	0.375897	0	0	0	0.387797	0.129421	0	0.223012	0.25521
Cs09G00095	14.335	0	0.257238	18.1991	1.47889	0.592267	7.1441	1.53084	2.91977
Cs09G00099	7.01368	6.80302	6.84819	3.74127	12.1305	2.34379	2.93729	4.03868	3.78146
Cs09G00130	0	1.77376	1.19036	0.334188	2.39522	2.74069	1.18068	2.3613	2.70222
Cs09G00131	2.96258	2.6406	5.31626	3.75536	3.9437	4.34329	5.01788	4.08225	3.7957
Cs09G00224	0	0	0	0.0770041	0	0	0	0	0
Cs09G00255	50.9013	37.4849	35.2275	113.989	93.4983	80.3065	75.9587	53.7223	51.0478
Cs09G00264	2.28586	1.62994	0.410191	0	0.471645	0	0.406855	1.42396	0
Cs09G00312	0	0	0	0	0	0	0	0	0
Cs09G00314	0.504936	1.91275	0.792832	1.27191	1.95346	0.260774	0.786384	0.786365	0.385671
Cs09G00331	1.08258	2.89478	0.36425	0.272697	1.25646	2.7955	3.13116	3.73321	2.75626
Cs09G00383	11.9773	10.301	10.6522	19.4784	17.4509	14.5418	12.9966	11.9678	13.6957
Cs09G00393	5.51588	0.546267	1.42972	0.123504	2.2762	0.253215	0	0.327245	2.62145
Cs09G00447	1.03866	0.264508	0.798793	0.59802	0.459234	0.153262	0.792296	0.924324	0.604444
Cs09G00486	0.212772	0	0	0	0	0	0	0	0
Cs09G00487	0.149693	0.133424	0	2.11159	0.308865	0	0.799308	0.26643	0
Cs09G00511	2.15286	2.74127	0.41392	0.154942	1.74509	1.58835	1.23166	1.50533	1.72267
Cs09G00555	0.0970907	0.144231	0.174227	0.130435	0.200329	0.233998	0.201611	0.374412	0.131837
Cs09G00557	0.15103	0.538463	0.406529	0.304349	0.155811	0.311998	0.134407	0.403213	0.307619
Cs09G00586	0	0	0	0	0	0	0	0	0
Cs09G00588	0.375549	0.376575	0.252717	0.425695	0.532728	0.24244	0.208885	0.250656	0.334653
Cs09G00600	0	0.98328	0.329936	0.185256	0.56905	0.569735	0.163626	0	0.187246
Cs09G00646	4.37987	2.82693	1.4906	4.26089	5.29759	1.71599	4.56985	2.15047	2.61476
Cs09G00692	1.02864	0	3.48662	0.460637	0.353734	0	0	0	0.581982
Cs09G00694	5.59406	5.57966	6.69225	7.38107	7.14524	8.25443	6.28222	6.7562	11.1227
Cs09G00721	0.201373	0	0.0602264	12.3769	0.415497	0.138666	11.7084	5.97352	0.751957
Cs09G00792	11.7517	14.9183	7.50865	12.1996	15.9813	15.6327	15.3705	20.7577	11.968
Cs09G00862	0	0	0	0	0	0	0	0	0
Cs09G00878	0	0.0502008	0.151602	0	0.11621	0.34905	0.0501231	0.100244	0.229434
Cs09G00904	0.135023	0.160464	0.0403824	0.136046	0.116081	0	0.140189	0.0200265	0
Cs09G00939	1.85883	1.15977	0	2.2475	1.15061	0.191999	2.81222	0.992524	0.378608
Cs09G00965	0.995021	2.28055	1.658	0.42967	1.31981	1.3214	1.39151	1.77097	2.89524
Cs09G00972	0.487943	7.68345	3.0646	2.13045	7.71866	4.70396	1.15797	6.51344	6.45999
Cs09G00973	1.4838	4.8934	5.45842	2.24257	6.73543	3.37176	0.660247	4.62162	6.64888
Cs09G00975	0.449522	0.133556	0.0224071	0.201302	0.979035	0.0515902	0.111124	0.0444487	0.0254331
Cs09G00990	7.56436	7.97512	8.95886	0.827498	2.7202	10.5367	0.46161	5.57766	15.2751
Cs09G00998	0.743532	0.165681	1.66781	0.93646	0.191768	1.72799	1.65425	0.165421	0.946519
Cs09G01002	0	0.324236	0	0	0	0	0	0	0
Cs09G01003	4.25544	9.29272	10.5476	14.0958	14.2131	16.9224	10.2724	8.28404	12.4595
Cs09G01054	0	0	0	0	0	0	0	0.24182	0.0691833
Cs09G01133	0	0	0.427523	0	0	0.492165	0	0	0
Cs09G01273	0.676614	0.452309	1.06239	2.04523	0.872544	1.04831	1.80644	1.20426	0.344533
Cs09G01291	0.234936	0	0.140528	1.18358	1.69661	0.161777	0.139385	0.487838	0
Cs09G01294	15.6557	8.50084	9.52603	17.9501	14.1092	24.3491	15.6942	25.6226	12.6451
Cs09G01307	0.690423	0.153847	0.77434	1.04348	0	0.713137	1.07526	0.921629	0.527347
Cs09G01308	0.22257	1.19029	0.599095	0.448515	0.229617	0.459786	0.198074	0.396139	0.453333
Cs09G01532	2.9662	3.50128	2.9491	0.646202	1.24058	1.07647	0.356721	0.998796	2.12272
Cs09G01602	1.09637	0.418804	0.421585	0	0.807911	0.161777	0	0.418147	0.957036
Cs09G01640	0	0	0	0	0	0	0	0	0
Cs09G01649	3.98008	7.98192	6.91896	7.01794	9.2387	12.847	11.5116	16.8243	8.61333
Cs09G01651	0.0659897	0	0	0	0.0680788	0	0	0	0
Cs09G01739	0	0.15077	0.151771	0.170436	0.174509	0	0.602145	0.451598	0.172267
Cs09G01752	0.507461	0.15077	0	0.170436	0	0	0.150536	0.602131	0.344533
Cs09G01754	1.45259	1.06955	1.07666	1.97268	1.66147	1.50038	1.57375	1.18028	0.675345
Cs09G01820	0	0	0	0	0	0	0	0	0
Cs09G01841	0.464708	0.248521	0.416952	0.280938	0.287652	0.671995	0	0.330841	0.189304
Cs09G02118	0.838778	0.249206	0.878012	9.43735	0.721111	0.288791	5.34964	1.61729	0.854214
Cs09G02454	0	0	0	0	0	0	0	0	0
Cs09G02604	0	0	0	0	0	0.147442	0	0.063516	0.145373
Cs09G02651	8.08995	6.22744	20.1261	9.81858	10.4326	2.84867	9.16308	4.25419	6.17913
Cs09G02674	1.1468	0.894396	1.15757	1.29993	0.591555	1.62873	1.27573	1.53084	1.16791
Cs09G02886	0	0.106176	0	0.120025	0.122893	0	0.106011	0.212018	0.242629
Cs09G02904	7.0962	6.91334	4.66417	8.81277	11.1515	8.18195	6.16832	8.59138	7.64695
Cs09G02943	1.49883	0.954238	1.3448	1.07871	1.54628	0.663489	0.762209	1.52438	1.30835
Cs09G02944	2.30664	3.76924	2.93193	1.54942	4.75933	4.9636	2.22383	5.1318	4.89394
Cs09G03030	0.168033	0.549161	0.251276	0.169307	0.346706	1.44635	1.04678	0.797525	0.969712
Cs09G03139	65.3167	74.7877	72.88	90.7865	96.0662	69.7145	76.3115	75.8626	60.7197
Cs09G03210	0.14709	0.262208	0.131974	0.444615	0.151747	0.607717	1.83262	0.392694	0.449391
Cs09G03251	0	0	0	0	0	0	0	0	0
Cs09G03252	0	0.195805	0.394209	0	0	0	0	0	0
Cs09G03288	1.66133	0.269231	0.271019	2.89132	0.623246	0.779994	5.77952	0.672021	0.307619
Cs09G03449	0.0303687	0.0541363	0.0272479	0.183593	0.219311	0.156839	0.135131	0.0540513	0.154638
Cs09G03455	10.508	10.0513	4.59911	10.5877	12.4271	5.29451	12.7728	6.8424	6.78626
Cs09G03541	11.9535	4.82463	5.46374	8.40816	20.9411	22.131	11.24	15.4547	15.3891
Cs09G03573	0.422884	1.00513	0.758853	1.27827	1.89051	0.436797	2.1326	1.50533	2.00978
Cs09G03651	0.952978	0	0	0.24005	0.491574	0	0.212023	0	0
Cs09G03761	1.55799	1.19029	0.798793	2.69109	1.14808	0.689679	0.99037	1.78263	1.36
Cs09G03785	0.554602	0.247163	0.746413	0.279403	0.57216	2.57782	1.2339	1.9742	2.54164
Cs09G03791	1.1092	1.97731	2.48804	1.39701	1.14432	4.00994	4.19527	1.48065	1.69442
Cs09G03850	0.100787	0	0	0	0	0	0.044847	0	0
Cs09G03898	19.8755	7.53848	9.67538	31.1045	15.9239	9.17273	19.1934	13.9243	12.7047
Cs09G03991	4.70688	3.2776	2.11159	19.2666	7.89083	4.70981	33.118	12.1735	7.93924
Cs09G04029	0	0	0	0	0	0	0	0	0
Cs09G04030	0	0	0	0	0	0	0	0	0
Cs09G04078	0	0	0	0	0	0	0	0	0
Cs09G04092	0	0.262208	0	0	0	0.303859	0	0.261796	0.449391
Cs09G04098	3.81549	2.72065	2.39638	9.22659	2.09935	3.41555	11.9976	6.11186	2.07238
Cs09G04128	0	0	0.115855	0	0	0.133373	0.114913	0.229821	0
Cs09G04251	0.271369	1.69313	0.486965	0	0.839882	1.12119	0.241502	0.241496	2.76363
Cs09G04275	0.128309	0	0.0575616	0	0	0.066265	0.0570934	0.114184	0.065335
Cs09G04326	3.36527	0.952229	3.01944	3.60606	0.881729	3.31046	2.99488	0.903197	4.0256
Cs09G04338	5.63845	8.61541	4.91448	10.0638	5.65076	5.99035	9.31891	11.8993	6.07034
Cs09G04436	1.42545	1.01642	1.02317	2.42112	1.80671	1.93509	1.73975	1.70346	1.49316
Cs09G04483	0	0	0	0	0	0	0	0	0
Cs09G04492	0.512587	0.228439	0.459911	1.03294	3.17289	6.35341	2.73702	3.87736	10.4404
Cs09G04514	2.38244	2.97292	0.641284	2.8806	4.17838	2.21474	0.636069	3.60431	3.63943
Cs09G04515	6.32962	6.41987	8.12707	4.28838	9.56984	6.53786	2.91361	5.05013	6.22382
Cs09G04522	5.54602	3.46029	3.48326	5.02925	7.72416	3.72351	4.68884	5.67583	3.67125
Cs09G04575	0.835326	0.744541	0.562113	0.210414	0.861772	0.215702	0.185847	0.557529	0
Cs09G04576	5.46759	5.63482	4.1392	5.85335	6.34577	4.2356	6.23433	3.80133	4.52417
Cs09G04712	0	0	0	0.370512	0.189683	0	0.163626	0	0
Cs09G04724	0.0887169	0	0	0.0893893	0	0	0	0	0.361398
Cs09G04878	39.1071	25.5893	23.3922	38.1526	47.2294	17.9527	21.1303	29.0017	16.9106
Cs09G04996	0.268025	0.318527	0.160321	0.180038	0.645191	0.276843	0.715577	0.23852	0.454929
Cs09G05097	0.134249	0	0.120453	0	0	0.138666	0	0	0
Cs09G05124	0.0868345	0.340547	0.077911	0.104991	0.286667	0.269074	0.231832	0.231827	0.123806
Cs09G05167	0	0	0.123726	0	0.0711313	0	0	0	0.0702173
Cs09G05195	2.81055	4.17516	7.70528	2.83185	3.14116	4.59645	2.50122	3.96017	5.48603
Cs09G05340	0	0	0	0	0	0	0	0	0
Cs09G05386	1.14959	0.439135	1.4735	1.32377	0.84713	0.508889	0.146152	0.146148	0.501747
Cs09G05405	4.36525	0.648471	0.489583	0	1.31351	1.12722	0.161867	2.58981	1.48186
Cs10G00020	0.0319761	0	0	0.0322185	0	0	0	0	0.0325646
Cs10G00047	0	0	0	0	0	0	0	0	0
Cs10G00217	0.437466	0.259948	4.12136	0.367318	0.451316	0.301239	0.71375	0.648848	1.93057
Cs10G00373	3.66499	1.13077	2.02361	6.24931	4.50814	2.32958	3.01073	2.63432	2.44044
Cs10G00387	0.178998	0	0	0	0	0	0	0	0
Cs10G00489	0.646172	1.49746	0.579769	0.0434047	0.666629	0	0.49838	0.766721	0.131613
Cs10G00491	0	0	0	0	0	0	0.0574566	0	0
Cs10G00495	0.474262	0.140906	4.25525	0	0	0	1.68826	0	0.804984
Cs10G00509	4.22884	1.09936	2.68761	2.13045	3.09026	2.91198	0.784043	2.50888	3.94777
Cs10G00617	0.805493	0.28718	0.144543	2.92175	0.664795	0.665595	1.14694	0.573458	0
Cs10G00646	0	0	0	0	0	0	0	0	0
Cs10G00690	0.690423	0.974361	0.464604	1.33334	0.534211	1.12913	1.22887	1.17764	0.527347
Cs10G00778	0	0	0	0	0	0	0	0	0
Cs10G00814	37.2296	12.4702	31.347	35.68	10.1933	24.0034	126.197	12.943	34.3728
Cs10G00846	0	0.502565	0	0	0.775595	0	0.167263	0.334517	0.191407
Cs10G00882	0	0	0	0	0	0	0	0	0
Cs10G00915	0.515712	2.84991	1.48069	1.87064	2.34097	2.02418	1.65223	1.46861	1.89073
Cs10G00955	0	0	0	0	0	0	0	0	0
Cs10G01008	7.49109	0	0	9.25222	0	0	7.31176	0	0
Cs10G01009	3.01704	0	0	7.09312	0	0	6.62779	0	0
Cs10G01032	0.19669	0.52594	0.70591	1.58545	1.2175	1.82845	2.45059	2.45053	1.20186
Cs10G01047	2.54953	3.57987	0.877408	11.2255	5.90904	1.62333	12.277	6.21608	2.63201
Cs10G01081	0	0	0	0	0	0	0	0	0
Cs10G01090	0	0	0	0.165472	0	0	0.146152	0.146148	0
Cs10G01098	61.8903	47.8915	50.3521	98.6522	86.2279	63.5154	61.4542	58.088	55.7333
Cs10G01110	0	0	0	0	0.0946702	0	0	0	0
Cs10G01120	0	0	0.139239	0	0	0	0	0	0
Cs10G01138	0	0	1.11052	0.207848	1.91534	0	0	0.183577	0
Cs10G01144	0	0	0	0	0	0	0	0	0
Cs10G01163	0.463434	1.8588	2.70276	5.13642	3.34674	5.02615	1.85593	1.85588	1.65187
Cs10G01177	0.34877	0	0	0	0.539718	0	0	0.465565	0
Cs10G01212	0	0	0	0	0	0	0	0	0
Cs10G01235	0	0	0	0	0	0	0	0	0.201875
Cs10G01243	3.61299	6.58702	3.38905	9.59735	11.8598	9.6689	9.06141	10.6688	9.86769
Cs10G01245	0.188088	0.40235	0.675036	0.530637	2.25089	0.854813	0.736501	1.23863	1.22591
Cs10G01248	0	0	0.044291	0	0	0	0	0.0439298	0
Cs10G01254	0	0	0	0	0	0	0	0	0
Cs10G01265	1.85883	7.04144	4.83665	4.40136	16.2044	10.6559	5.3763	18.858	16.5641
Cs10G01290	1.53776	0	0.106133	4.88662	0.366102	0.244362	1.78959	0.421071	0.481864
Cs10G01317	0	0	0	0.146506	0.250013	0	0	0.0862652	0
Cs10G01370	10.7643	14.9715	15.4955	2.5029	4.02713	6.47559	1.68432	4.00017	3.13212
Cs10G01395	16.3868	28.8582	11.8571	10.3859	15.5422	10.1009	10.1142	16.8173	9.95916
Cs10G01469	3.95424	3.91609	5.71604	3.32018	5.2126	12.253	10.9481	11.5343	11.1861
Cs10G01477	0	0.0930677	0	0.315622	0.107721	0.107851	0	0	0.106337
Cs10G01479	0.14335	0	0	0.433311	0	0	0.255146	0.25514	0.291977
Cs10G01515	0	0	0	0.165472	0.169426	0	0	0	0
Cs10G01608	0	0.72953	1.95833	0	1.12586	0.704511	0.1214	1.09258	1.38925
Cs10G01633	0.253007	0.144971	0.194578	0.85582	0.298306	0.373331	0.627235	0.385982	0.349686
Cs10G01638	0.308578	0.248424	0.410835	0.160473	0.595616	0.873936	0.345483	0.761818	0.567689
Cs10G01645	1.4042	2.15551	1.50487	0.432312	2.13274	2.1353	0.902524	2.84635	2.18478
Cs10G01699	0.227357	0.222912	0.0407986	0.34362	0.187644	0.352255	0.303501	0.303494	0.231541
Cs10G01713	11.552	7.35461	6.47802	21.4084	15.9612	10.8666	9.17904	10.4639	7.35284
Cs10G01743	0.65904	0.587414	1.77394	2.65614	2.26635	1.13454	1.36851	1.56398	0.894891
Cs10G02057	0	0	0	0	0	0	0	0	0
Cs10G02133	0.69834	0	0.104429	0.234544	0.600374	0	0.72506	0.310733	0
Cs10G02147	0	0	0	0	0	0	0	0	0
Cs10G02304	1.67954	3.95637	1.3993	2.0549	5.94072	2.35437	1.81498	4.80424	2.07697
Cs10G02317	6.68261	10.2374	3.37268	1.26249	4.09342	11.2165	8.36313	15.425	14.4619
Cs10G02353	0	0	0	0	0	0.0970659	0	0.167259	0.0957036
Cs10G02445	24.3259	17.9488	15.1771	30.6784	25.927	13.4783	19.2113	17.2037	15.2579
Cs10G02587	14.2445	11.3738	3.99396	6.27921	9.79698	6.13048	7.65886	11.6201	7.55555
Cs10G02609	0	0	0	0	0	0	0	0	0
Cs10G02669	22.3348	20.7857	19.3029	34.749	29.9884	16.963	21.6305	20.0223	27.2616
Cs10G02757	0	0.213353	0.035795	0	0	0.123622	0	0	0.162516
Cs10G02788	5.54124	2.07958	4.31761	6.17095	6.6193	7.38036	4.80159	4.93125	6.23724
Cs10G02852	0	0	0	0	0	0.264725	0	0	0
Cs10G02911	0.914344	3.25988	2.46115	2.30318	3.53734	4.01381	1.42399	1.42396	3.49189
Cs10G02928	0	0	0	0	0	0	0	0	0
Cs10G03009	0	0	0.303541	0.340871	1.22156	0	0.150536	0	0.172267
Cs10G03026	0.573402	0.127771	0	0.722185	0.147889	0.148067	0.510293	0.12757	0
Cs10G03105	7.89383	8.15273	7.08263	11.6149	12.668	6.0828	7.02503	8.13992	9.69797
Cs10G03159	0	0	0	0	0	0	0	0	0
Cs10G03168	0.433727	1.00513	5.05902	0.0874029	3.2217	9.40793	0.308792	4.0914	9.27589
Cs10G03214	2.55697	0.876567	2.82364	2.17999	1.82625	2.84426	3.85093	0.350076	3.20496
Cs10G03230	6.17545	8.13677	7.22717	7.84545	12.7419	7.21061	8.84102	7.40717	11.4844
Cs10G03236	0.352403	1.41347	1.42285	0	5.08984	2.54798	0	1.25444	3.40944
Cs11G00019	8.87363	7.16774	7.71293	15.6466	12.0154	13.7484	13.3262	9.37745	16.9442
Cs11G00057	0	0.0910995	0	0.154473	0	0.0527851	0.0909585	0.0454782	0.208177
Cs11G00086	0	0	0	0	0	0	0	0	0
Cs11G00124	0	0	0	0	0	0	0	0	0
Cs11G00133	3.40592	7.00706	2.67152	3.12957	7.55787	5.15527	3.14544	7.85389	5.19199
Cs11G00140	0	0	0	0	0	0	0	0	0
Cs11G00156	0.278825	0.414202	0	0.93646	0.671188	0	0.661698	0.909814	0
Cs11G00169	0.11153	0.198817	0.0333562	0.824084	0.191768	0.0383997	0.628613	0.198505	0.113582
Cs11G00239	0	0	0	0	0	0	0	0	0
Cs11G00240	0	0	0	0	0.0750038	0	0	0.0646989	0
Cs11G00250	0.0370409	0.297137	0.166172	0.149287	0.152854	0.0765191	0	0	0.15089
Cs11G00260	0	0	0	0	0.268475	0	0	0	0
Cs11G00284	8.94798	10.3791	6.7087	11.6094	10.6223	22.7894	11.0175	14.8351	17.9756
Cs11G00317	0	0	0	0	0	0	0	0	0
Cs11G00349	0	0	0	0	0	0	0	0	0
Cs11G00375	0.664977	1.07428	0	0.96315	1.02904	0	1.99729	2.29313	0
Cs11G00384	0.281923	0	0.126476	0.14203	0	0.145599	0.250894	0	0
Cs11G00413	0	0	0	0	0	0	0	0	0
Cs11G00445	0	0	0.0405804	0	0.0466601	0.0934325	0	0.0402494	0.0460606
Cs11G00449	0	0	0.0585987	0	0.404267	0.269836	0.348733	0	0
Cs11G00509	4.93365	2.51283	2.7403	2.84059	7.99832	1.45599	2.09078	2.61342	1.55518
Cs11G00512	10.3799	11.3077	0	21.95	24.8543	0	11.5183	14.141	0.130505
Cs11G00602	0	0	0	0	0	0	0.155192	0	0
Cs11G00675	1.76379	0.757636	2.04013	0.321173	1.05231	6.12393	0.718641	1.49398	4.43651
Cs11G00715	0	0	0	0	0	0	0	0	0
Cs11G00717	0	0	0	0	0	0	0	0	0
Cs11G00721	0	0	0	0	0	0	0	0	0
Cs11G00732	5.4206	4.98568	3.25962	8.88977	9.75663	5.77763	11.2902	5.90157	5.814
Cs11G00748	0	0	0	0	0	0	0	0	0
Cs11G00750	0.178683	0.238895	0.480963	0	0.553021	0.184562	0	0.318027	0.181972
Cs11G00751	0.262254	0.701254	0.823562	0.396362	0.946947	0.406323	0.350084	0.816845	0.13354
Cs11G00970	0	0	0	0	0.100872	0	0	0	0
Cs11G00979	2.01974	3.37544	2.49176	2.03505	5.73014	4.82432	2.47149	5.50456	3.85671
Cs11G01054	0.476489	1.27411	0.213761	2.4005	0.737361	1.96866	1.48416	2.54422	1.6984
Cs11G01055	0.402747	0	0.120453	0.946865	0	0.554662	2.15052	0	1.09376
Cs11G01123	0.822465	0.366539	4.13249	0.16574	0.678802	0.594667	0.0731943	0.219578	0
Cs11G01125	0	0	0	0	0	0.179199	0	0.0771963	0
Cs11G01127	0	0	0	0	0	0	0	0	0
Cs11G01128	0	0.113361	0	0	0	0	0	0	0
Cs11G01129	0	0	0	0	0	0	0	0	0
Cs11G01154	7.53655	2.83626	2.25402	1.51873	6.3929	3.97874	1.78855	4.17319	6.48131
Cs11G01178	0	0	0	0	0.342174	0.685171	0	0	0.337778
CsUnG00001	0	0	0.0956538	0	0	0	0	0.0948736	0
CsUnG00005	0.24515	1.09253	0.109979	0.61752	0.379367	0.886254	0.981758	0.545409	0.748985
CsUnG00025	0	0	0.0862333	0	0.297458	0	0.085532	0.08553	0
CsUnG00070	0	0	0	0	0	0	0	0	0
CsUnG00075	0.69754	1.08803	3.12929	1.93278	4.85746	2.70184	2.0175	1.55188	1.95354
CsUnG00178	0	0	0	0	0	0	0	0	0
CsUnG00181	0	0	0	0	0	0	0	0	0
CsUnG00208	0	0.0837609	0.337268	0	0	0.48533	0.167263	0.167259	0
CsUnG00214	0	0	0	0	0	0	0	0	0
CsUnG00233	2.6248	0.283579	3.78237	1.68299	0.246172	0.0821561	1.4157	0.990968	6.39924
CsUnG00248	0	0	0	0	0	0	0	0	0
CsUnG00296	1.61099	0.71795	1.44543	1.6232	1.45424	2.91198	0.71684	0.716823	3.8965
CsUnG00309	0.404351	0.540608	0	1.62966	0.208576	0.208827	0	0.359839	0.205896
CsUnG00326	0	0	0	0	0	0	0	0	0
CsUnG00331	8.12816	4.69931	5.32183	11.7313	2.71962	6.1265	6.84256	3.71445	6.93541
CsUnG00483	0.334958	0	0.150268	0	0.691124	0.172989	0.894275	0	0
CsUnG00497	0.137523	0.612885	0.493563	2.35561	2.55379	1.13638	0.979098	1.46861	0.840325
CsUnG00586	0	0	0	0	0	0	0.0464141	0.046413	0
CsUnG00713	0	0	0.164968	0	0	0.379823	0	0	2.05971
CsUnG00842	0.742625	1.10319	0.444207	1.49651	0.510757	0.255686	0.220297	0.660876	0.756292
CsUnG00848	0	0	0	0	0	0	0	0	0
CsUnG00871	5.27635	10.6507	9.74674	5.94179	11.207	13.3043	5.66237	9.94345	8.5343
CsUnG00876	0	0	0	0	0	0	0	0	0
CsUnG00913	0	0	0	0	0	0	0	0	0
CsUnG00937	0	0	0	0	0	0	0	0	0
CsUnG01004	0	0	0	0	0	0	0	0	0
CsUnG01047	0	0.128133	0.0322459	0.144846	0	0.111365	0	0	0
CsUnG01142	0	0	0	0	0	0	0	0	0
CsUnG01198	0.415951	1.73014	1.49283	0.558805	0.85824	0.429636	0.12339	0.863713	1.69442
CsUnG01199	1.88336	0.746076	0.704091	0.474409	0.323831	0.594404	0.279346	1.21047	1.01229
CsUnG01205	1.60251	6.5069	1.11831	0.717624	9.36837	2.02306	1.58459	6.33822	1.26933
CsUnG01262	0	0	0	0	0	0	0	0	0
CsUnG01305	0.845768	0.251283	0	0.284059	1.16339	0.291198	0.250894	0	0
CsUnG01325	0	0	0	0	0	0	0	0	0
CsUnG01441	0	0	0	0	0	0	0	0	0
CsUnG01451	0	0	0.168219	0	0.128947	0	0.111234	0	0.0636453
CsUnG01467	81.4052	4.03847	27.3729	62.696	24.9298	18.8759	133.467	69.3526	121.817
CsUnG01567	0	0	0	0	0	0	0	0	0
CsUnG01585	0	0	0	0	0	0	0	0	0
CsUnG01592	0	0	0	0	0	0	0	0	0
CsUnG01681	0	0	0	0	0	0	0	0	0.112348
CsUnG01795	3.69635	5.33781	5.50179	5.77422	7.65631	7.93189	6.27305	5.66092	6.18642
CsUnG01807	0	0	0	0	0	0	0	2.0135	0
CsUnG01830	0.0727021	0	0	0	0	0	0	0.129398	0
CsUnG01925	3.60234	3.76924	3.65374	11.2046	5.49379	4.52974	7.80559	6.82973	2.87111
CsUnG01937	0	0	0	0	0	0	0	0	0
CsUnG01979	0.0701882	0	0	0.0707202	0	0	0	0	0
CsUnG02069	0	0	0	0	0	0	0	0	0
CsUnG02080	0	0	0	0	0	0	0	0	0
CsUnG02141	6.18855	8.82554	6.6631	7.79431	7.66136	3.51568	6.88428	3.30438	4.72683
CsUnG02152	0	0	0	4.74631	0.883589	0.331744	9.62289	2.38185	0.109029
CsUnG02180	2.5399	3.23408	6.60412	2.14133	3.47592	7.38851	2.07583	2.53707	6.22904
CsUnG02342	0	0	0	0	0	0	0	0	0
CsUnG02403	0	0	0	0	0	0	0	0	0
CsUnG02438	0	0	0	0	0	0	0	0	0
CsUnG02455	0	0.127411	0.0641284	15.2672	4.27669	0.295299	0.190821	1.1449	0.363943
CsUnG02462	0	0	0	0	0	0	0	0	0
CsUnG02469	0	0	3.79427	0	0	6.38395	0	0	3.97538
CsUnG02501	105.169	182.562	125.871	8.8923	13.8469	167.882	6.54506	45.1598	157.287
CsUnG02543	0	0	0	0	0	0	0	0	0
CsUnG02546	5.90335	5.16057	3.97252	8.23582	11.4778	9.84991	4.24331	6.56687	6.1276
CsUnG02633	0.0907801	0	0.73306	0.365873	0	0.0937667	1.21183	0	0
CsUnG02647	1.81236	0.403847	1.3551	0.608699	0.155811	2.33998	0.806444	0.537617	1.99952
CsUnG02715	0.11468	0.459975	0.205791	0.404424	0.946488	0.35536	0.408234	0.306168	0.759141
CsUnG02718	0.172606	0	0	0.173914	1.06842	0.178284	0.460825	0.460815	0.351564
CsUnG02821	0.262254	0.350627	0.352955	0.396362	1.48806	0.270882	0.350084	0.933537	1.3354
CsUnG02878	2.21339	0	1.69531	3.91639	0	0.390329	11.05	0	3.73855
CsUnG02916	0.820139	0.365502	0	0.309883	0	0	0.729873	0	0
CsUnG02985	0	0	0	0	0	0	0	0	0
CsUnG02986	0	0	0	0	0	0	0	0	0
CsUnG03022	0.57557	0	0	0	0	0.198169	0.341481	0.0853683	0.293081
CsUnG03082	0	0	0	0	0	0	0	0	0
CsUnG03116	0	0	0	0	0	0	0	0	0
CsUnG03148	0	0	0	0	0	0	0	0	0
CsUnG03162	6.02731	4.67906	2.26784	2.54674	3.61053	3.41404	5.88303	6.22894	7.32628
CsUnG03181	0	0	0	0	0	0.140524	0	0	0
CsUnG03225	0	0	0	0	0	0	0	0	0
CsUnG03269	1.7878	0.612885	0.740345	1.38566	1.41877	1.70457	0.979098	0.734306	1.68065
CsUnG03337	0	0	0.641284	0	1.22893	0	0	0.212018	0
CsUnG03370	0	6.42625	0	0	5.0064	0.143212	0	2.46775	0
CsUnG03386	69.0633	14.9937	133.91	146.047	94.1962	17.9545	122.425	52.6449	50.633
CsUnG03392	0	0	0	0	0	0	0	0	0
CsUnG03414	0	0	0	0	0	0	0	0	0
CsUnG03666	3.28454	3.22032	0.884101	2.15113	0.508278	2.20519	4.2384	2.48452	2.34149
CsUnG03747	0	0	0	0.535961	0.329262	0	0.473385	0	0
CsUnG03814	0	0	0	0	0	0	0	0	0
CsUnG03864	0	0	0	0	0	0	0	0	0
CsUnG03898	0.103563	1.35385	0.619472	0.0695656	1.17526	0.178284	0.122887	0.30721	0.175782
CsUnG03930	0.241169	0.0895661	0.0721286	0.465745	0.228071	0.103793	0.16097	0.160966	0.245608
CsUnG04000	8.18485	0.243177	0	9.07158	0.562932	0	6.79841	0.48559	0
CsUnG04117	0	0	0	0	0	0	0	0	0
CsUnG04122	0	0	0	0	0	0	0	0	0
CsUnG04139	0	0	0	0	0	0	0	0	0
CsUnG04141	12.6865	10.3654	8.5371	12.2501	9.45256	10.7379	9.0949	10.9764	10.2283
CsUnG04142	6.64832	4.95064	6.34265	9.41212	9.11613	6.51935	7.63916	8.31301	4.88517
CsUnG04172	0.168592	0.0250448	0.0504221	0.113246	0.260894	0	0.12503	0.0750163	0
CsUnG04392	0	0	0	0	0	0	0	0	0
CsUnG04394	4.37466	2.07958	6.01849	0	0.200585	3.31363	0	2.16283	10.0984
CsUnG04471	1.86356	3.44981	5.27339	2.7443	2.95778	5.7746	4.08234	5.9958	3.94169
CsUnG04472	1.83863	2.78596	3.79427	2.03782	1.51747	3.60832	1.63626	4.74506	4.30666
CsUnG04473	1.33983	3.43337	1.05188	1.34999	2.41893	2.94081	1.9376	3.27893	2.89954
CsUnG04474	11.9403	19.334	15.3556	18.6477	17.2456	18.4996	11.6887	14.1678	17.8347
CsUnG04540	1.6953	0.302211	0	0.455507	0.0582991	0	0.251453	0.402315	0
CsUnG04704	0	0	0	0	0	0	0	0	0
CsUnG04719	0	0	0	0.862965	0.883589	0.221163	3.23939	0.952739	1.30835
CsUnG04731	0	0	0	0	0	0	0	0	0
CsUnG04838	0.177434	0	1.3532	0.446947	0.549153	0	0.631621	0.789508	3.52363
CsUnG04919	8.57354	2.68494	5.82134	17.277	7.17159	18.9079	21.2401	3.91798	21.0024
CsUnG04968	0	0	0	0	0	0	0	0	0
CsUnG04969	0	0	0	0	0	0	0	0	0
CsUnG05160	2.5373	3.9577	3.79427	3.62176	6.32594	7.42554	1.69353	4.51598	3.44533
CsUnG05256	0	0	0	0	0	0	0.109084	0	0
CsUnG05314	0	0.164647	0	0.0797671	0.0272245	0	0	0.0469681	0
CsUnG05342	0.161099	0.28718	0.144543	0.973918	0.166199	0.499196	0	0.143365	0.49219
CsUnG05376	0	0	0	0	0	0	0	0	0
CsUnG05529	24.51	22.6154	24.0045	26.261	40.0658	24.2467	22.2732	15.5141	26.8947
CsUnG05531	8.86783	14.8248	14.5426	19.5374	15.3206	13.6736	16.5766	12.7248	11.9261
CsUnG05575	0.19222	0.171329	0	0	0.594916	0	0.171064	0.34212	0.587272
CsUnG05596	0.419967	0.374325	0.0628016	0	0.505474	0	0.186873	0.560605	0
CsUnG05692	3.00111	0.72953	0.489583	4.67324	0.844397	0.563609	3.88481	0.728385	0.555698
CsUnG05702	4.15465	8.46426	8.65359	8.52178	17.604	12.1077	12.6767	17.166	15.8667
CsUnG05821	1.02864	2.90333	0.871656	1.20917	3.77316	1.88885	0.305141	1.42396	0.93117
CsUnG05892	0.506336	0.0501451	0.151434	0.396801	0.232162	0.639215	0.80108	0.350464	1.37508
CsUnG05948	0	0	0	0	0	0	0	0	0
CsUnG06004	0	0	0	0	0	0	0	0	0.246095
CsUnG06019	0.21968	0	0	0	0	0	0.195502	0	0
CsUnG06062	1.9787	2.44198	1.8573	2.23908	2.92069	3.8675	2.22147	3.03413	3.62721
CsUnG06063	3.92473	3.77435	2.71828	4.44011	4.93692	4.94286	2.29787	2.66547	3.85671
CsUnG06064	2.92766	6.66866	3.21053	7.86626	5.3695	16.4639	12.4482	5.78972	10.9323
CsUnG06068	40.3979	24.6553	28.39	64.164	50.7102	40.2881	30.8157	23.554	37.696
CsUnG06069	0.0457172	0	0	0.0460637	0	0	0	0	0
CsUnG06070	16.0696	13.5693	13.1535	28.69	22.1044	26.499	16.0572	17.0604	21.8204
CsUnG06084	8.75618	11.3521	10.3561	62.3594	12.5236	9.45536	200.833	64.1093	71.9466
CsUnG06102	0	0	0	0	0	0	0.298092	0	0
CsUnG06326	0.298506	0	0	0	0	0.308327	0	0.531292	0
CsUnG06337	0	0.231163	0.0517106	0	0.208102	0	0	0	0.0293469
CsUnG06414	0	0.126697	0.382615	0	0.439938	0.146822	0	0.505993	0
CsUnG06432	0	0	0	0	0	0	0	0	0
CsUnG06498	3.73918	4.76115	8.62696	7.89386	7.89882	2.02306	13.469	9.19042	11.2427
CsUnG06621	0	0	0	0	0	0	0	0	0
CsUnG06627	0	0	0.0353778	0	0	0	0.03509	0.0350892	0
CsUnG06650	0	0	0	0	0	0	0	0	0
CsUnG06663	2.89135	8.88839	3.44131	3.86453	7.12239	3.29121	3.88594	6.56393	3.30511
CsUnG06716	0	0	0	0	0.0340837	0	0.0588032	0	0
CsUnG06717	0	0	0	0	0	0	0	0	0
CsUnG06735	0	0	0	0	0.375288	0	0	0.48559	0

## Sheet: Table S4
Table S4. Primers used for qRT-PCR analysis.
Gene IDs	Forward primer	Reverse primer
Cs11G00260	ACTCAGTCACAGCCGTTGGA	CAGCTTCCTGAATAGCCTTTTG
Cs08G00942	AGTCCAAGTTACCAAAAATAACAGA	GTTAATGCGTAGTAGAGCTGAATAAG
Cs07G00515	GCATTCATCCAAAACATCAACT	AATTTGTGAAATGTTACAATATCTTTG
Cs05G02239	CGAGTTCTTCGTGTTTCGC	GTCACCTTTTTTGGTTTTGCT
Cs01G02001	CCCATAGAAAAAAGAAAAGCAA	TGACAGAAGGCAAAATACGTCT
Actin	GTCGTTTTGGTCTGGATCTATTCT	GACAAACCTGTTGGTGACGG
